# Supplementary material for: Off-target effects of CRISPRa on interleukin-6 expression
Source: PLoS One. 2019 Oct 28;14(10):e0224113. doi: 10.1371/journal.pone.0224113 (PMC6816553; doi:10.1371/journal.pone.0224113)
Supplement: S1 Table — Complete searchable array results are available at the GEO repository (https://www.ncbi.nlm.nih.gov/geo/query/acc.cgi?acc=GSE132451). (XLSX) [file pone.0224113.s009.xlsx]

## Sheet: VP160 default complete table
ID	SG-286 Avg (log2)	MT Avg (log2)	Fold Change	P-val	FDR P-val	Gene Symbol	Description	Group	Chromosome	Start
TC0700008970.hg.1	3.9	6.02	-4.34	0.0007	0.9999	RP11-390E23.6	novel transcript antisense to WASL	NonCoding	chr7	123749064
TC0400009300.hg.1	4.11	5.65	-2.91	0.0041	0.9999	LINC01612	long intergenic non-protein coding RNA 1612	NonCoding	chr4	170226591
TC0900009399.hg.1	3.32	4.78	-2.75	0.0027	0.9999	VLDLR-AS1	VLDLR antisense RNA 1	NonCoding	chr9	2421939
TC1500006576.hg.1	3.04	4.45	-2.66	0.0026	0.9999	RP11-145P16.3	novel transcript	NonCoding	chr15	25130978
TC0600008797.hg.1	3.29	4.68	-2.63	0.0167	0.9999	MIR4464	microRNA 4464	Precursor_microRNA	chr6	90312742
TC0100016197.hg.1	3.8	5.13	-2.52	0.0291	0.9999	RP11-474I16.8	putative novel transcript	NonCoding	chr1	161762856
TC1100009094.hg.1	4.13	5.43	-2.47	0.0496	0.9999	RP11-667M19.10	novel transcript	NonCoding	chr11	113818077
TC1800007057.hg.1	3.92	5.2	-2.42	0.0284	0.9999	RP11-379L18.3	novel transcript	NonCoding	chr18	34225930
TC1600007687.hg.1	3.51	4.78	-2.41	0.0015	0.9999	RP11-14K3.7	novel transcript	NonCoding	chr16	35640029
TC1400007414.hg.1	4.53	5.77	-2.38	0.0418	0.9999	CTD-2302E22.4	novel transcript, antisense to PPP2R5E	NonCoding	chr14	63543569
TC1300008277.hg.1	3.7	4.92	-2.33	0.0011	0.9999	FAS-AS1	FAS antisense RNA 1 conserved region [Source:RFAM;Acc:RF02116]	NonCoding	chr13	21126271
TC0100009521.hg.1	3.25	4.47	-2.32	0.0092	0.9999	TCEB1P20	transcription elongation factor B (SIII), polypeptide 1 pseudogene 20 [Source:HGNC Symbol;Acc:HGNC:38156]	Multiple_Complex	chr1	115556826
TC1500010296.hg.1	3.95	5.16	-2.32	0.0348	0.9999	RNU6-339P	RNA, U6 small nuclear 339, pseudogene [Source:HGNC Symbol;Acc:HGNC:47302]	Small_RNA	chr15	84938416
TC1400007934.hg.1	5.8	7	-2.3	0.0335	0.9999	Y_RNA	Y RNA [Source:RFAM;Acc:RF00019]	NonCoding	chr14	89585662
TC0400009307.hg.1	2.95	4.15	-2.28	0.0091	0.9999	RNU6ATAC13P	RNA, U6atac small nuclear 13, pseudogene [Source:HGNC Symbol;Acc:HGNC:46912]	Small_RNA	chr4	170891467
TC0100007720.hg.1	3.64	4.8	-2.23	0.0142	0.9999	RP11-415J8.3	novel transcript	NonCoding	chr1	33307348
TC1500010860.hg.1	3.79	4.95	-2.22	0.0125	0.9999	CATSPER2P1	cation channel, sperm associated 2 pseudogene 1	Pseudogene	chr15	43726918
TC0Y00006941.hg.1	4.63	5.78	-2.22	0.022	0.9999	RPL26P37	ribosomal protein L26 pseudogene 37 [Source:HGNC Symbol;Acc:HGNC:36004]	Pseudogene	chrY	5793300
TC2100006786.hg.1	3.31	4.45	-2.21	0.0039	0.9999	FDX1P2	ferredoxin 1 pseudogene 2 [Source:HGNC Symbol;Acc:HGNC:3641]	Multiple_Complex	chr21	25692180
TC0800010086.hg.1	2.92	4.05	-2.19	0.0048	0.9999	BUD31P1	BUD31 homolog pseudogene 1 [Source:HGNC Symbol;Acc:HGNC:51561]	Multiple_Complex	chr8	33641581
TC0300009338.hg.1	4.61	5.73	-2.18	0.0004	0.9999	MIR15B	microRNA 15b	Precursor_microRNA	chr3	160404588
TC1200008402.hg.1	3.87	4.99	-2.18	0.0277	0.9999	RNU6-148P	RNA, U6 small nuclear 148, pseudogene [Source:HGNC Symbol;Acc:HGNC:47111]	Small_RNA	chr12	89754059
TC2100006603.hg.1	4.08	5.19	-2.17	0.0007	0.9999	AF127577.13	TEC	Unassigned	chr21	15050189
TC0100010917.hg.1	3.37	4.47	-2.15	0.0358	0.9999	GS1-204I12.3	TEC	NonCoding	chr1	185518651
TC0600013849.hg.1	3.67	4.77	-2.14	0.0024	0.9999	MEAT6	melanoma-associated transcript 6	NonCoding	chr6	164793375
TC0600013362.hg.1	6.38	7.48	-2.14	0.0188	0.9999	LINC01625	long intergenic non-protein coding RNA 1625	NonCoding	chr6	139456850
TC0800009452.hg.1	5.75	6.85	-2.14	0.0398	0.9999	RPS3AP33	ribosomal protein S3a pseudogene 33	Pseudogene	chr8	7190901
TC0800009951.hg.1	3.17	4.25	-2.1	0.0386	0.9999	MIR548H4	microRNA 548h-4	Multiple_Complex	chr8	27048853
TC0200013017.hg.1	4.93	6	-2.1	0.0387	0.9999	RP11-467P9.1	novel transcript	NonCoding	chr2	71067519
TC0600012620.hg.1	4.46	5.51	-2.07	0.0448	0.9999	RNU4-70P	RNA, U4 small nuclear 70, pseudogene [Source:HGNC Symbol;Acc:HGNC:47006]	Small_RNA	chr6	96649453
TC0100010260.hg.1	4.11	5.16	-2.06	0.0045	0.9999	OR10J6P	olfactory receptor, family 10, subfamily J, member 6 pseudogene	Pseudogene	chr1	159598298
TC0600007600.hg.1	9.66	10.7	-2.06	0.0195	0.9999	SNORA38	small nucleolar RNA, H/ACA box 38	Small_RNA	chr6	31623079
TC0600007643.hg.1	3.55	4.59	-2.05	0.0014	0.9999	XXbac-BPG154L12.5	novel transcript, antisense to C6orf10	NonCoding	chr6	32255284
TC0500010300.hg.1	4.17	5.2	-2.05	0.0213	0.9999	SNORA40	Small nucleolar RNA SNORA40 [Source:RFAM;Acc:RF00561]	Small_RNA	chr5	23972188
TC2000008785.hg.1	4.55	5.57	-2.03	0.0337	0.9999	RP4-610C12.4; LINC01597	novel transcript; long intergenic non-protein coding RNA 1597 [Source:HGNC Symbol;Acc:HGNC:51594]	NonCoding	chr20	30278906
TC0100012245.hg.1	4.11	5.11	-2.01	0.0413	0.9999	RNU6-999P	RNA, U6 small nuclear 999, pseudogene [Source:HGNC Symbol;Acc:HGNC:47962]	Small_RNA	chr1	245043928
TC0100014420.hg.1	6.9	7.91	-2.01	0.0092	0.9999	FOXD3-AS1	FOXD3 antisense RNA 1 (head to head)	NonCoding	chr1	63320884
TC0Y00007126.hg.1	3.58	4.59	-2	0.0137	0.9999	TAF9P2	TATA-box binding protein associated factor 9 pseudogene 2 [Source:HGNC Symbol;Acc:HGNC:31744]	Multiple_Complex	chrY	18276607
TC1500007789.hg.1	4.23	5.23	-2	0.0229	0.9999	PHBP20	prohibitin pseudogene 20 [Source:HGNC Symbol;Acc:HGNC:51553]	Pseudogene	chr15	72450657
TC1700007558.hg.1	5.58	4.58	2	0.0016	0.9999	CCL7	chemokine (C-C motif) ligand 7	Multiple_Complex	chr17	34270216
TC0100015115.hg.1	7.02	6.02	2	0.0165	0.9999	AMY1B; AMY1A	amylase, alpha 1B (salivary); amylase, alpha 1A (salivary)	Multiple_Complex	chr1	103687415
TSUnmapped00000703.hg.1	5.12	4.12	2	0.0335	0.9999	FMN1	formin 1	NonCoding
TC1500009998.hg.1	7.84	6.84	2	0.0079	0.9999	GOLGA6A	golgin A6 family, member A	Multiple_Complex	chr15	74069857
TC2100007906.hg.1	6.38	5.38	2	0.0072	0.9999	KRTAP6-1	keratin associated protein 6-1	Coding	chr21	30613431
TC1600008712.hg.1	8.39	7.38	2.01	0.0283	0.9999	IRF8	interferon regulatory factor 8	Multiple_Complex	chr16	85898803
TC0800008225.hg.1	4.71	3.7	2.01	0.034	0.9999	MIR8084	microRNA 8084	Precursor_microRNA	chr8	93029751
TC0200013221.hg.1	4.22	3.21	2.01	0.0158	0.9999	AC010105.1	novel transcript	NonCoding	chr2	82477135
TC0700012452.hg.1	4.98	3.97	2.01	0.0163	0.9999	RP11-61D3.1	putative novel transcript	NonCoding	chr7	123069249
TC1700006578.hg.1	4.56	3.55	2.02	0.0078	0.9999	OR1A1	olfactory receptor, family 1, subfamily A, member 1	Coding	chr17	3215621
TC0900007971.hg.1	6.26	5.25	2.02	0.0137	0.9999	FGD3	FYVE, RhoGEF and PH domain containing 3	Multiple_Complex	chr9	92947319
TC1100013016.hg.1	5.27	4.25	2.02	0.0121	0.9999	PGA4	pepsinogen 4, group I (pepsinogen A)	Multiple_Complex	chr11	61222216
TC0900010774.hg.1	4.73	3.71	2.02	0.0056	0.9999	MIR3910-2	microRNA 3910-2	Multiple_Complex	chr9	91636264
TC0100015856.hg.1	4.27	3.25	2.02	0.0114	0.9999	S100A12	S100 calcium binding protein A12	Coding	chr1	153373705
TC1100006694.hg.1	4.25	3.23	2.02	0.0114	0.9999	OR51Q1	olfactory receptor, family 51, subfamily Q, member 1 (gene/pseudogene)	Coding	chr11	5422111
TC1100009485.hg.1	9.14	8.12	2.03	0.0301	0.9999	FLI1	Fli-1 proto-oncogene, ETS transcription factor	Multiple_Complex	chr11	128686535
TC0600013572.hg.1	5.37	4.35	2.03	0.0264	0.9999	Y_RNA	Y RNA [Source:RFAM;Acc:RF00019]	NonCoding	chr6	151378000
TC1200011343.hg.1	4.47	3.45	2.03	0.0156	0.9999	RP11-90C1.1	novel transcript	NonCoding	chr12	78426826
TC0800007592.hg.1	4.54	3.51	2.04	0.0223	0.9999	SNTG1	syntrophin, gamma 1	Multiple_Complex	chr8	49909789
TC0600012809.hg.1	4.92	3.9	2.04	0.0077	0.9999	PTCHD3P3	patched domain containing 3 pseudogene 3 [Source:HGNC Symbol;Acc:HGNC:44947]	Pseudogene	chr6	109288571
TC2100006861.hg.1	5.67	4.64	2.04	0.0474	0.9999	BACH1-IT2	BACH1 intronic transcript 2	Multiple_Complex	chr21	29370497
TC1100012184.hg.1	5.31	4.28	2.04	0.039	0.9999	RNU6-277P	RNA, U6 small nuclear 277, pseudogene [Source:HGNC Symbol;Acc:HGNC:47240]	Small_RNA	chr11	105974826
TC1700008303.hg.1	3.98	2.95	2.05	0.01	0.9999	C17orf112	chromosome 17 open reading frame 112	Multiple_Complex	chr17	52985520
TC0500008198.hg.1	5.4	4.36	2.05	0.005	0.9999	RNU6-1119P	RNA, U6 small nuclear 1119, pseudogene [Source:HGNC Symbol;Acc:HGNC:48082]	Small_RNA	chr5	100153672
TC0200014472.hg.1	4.59	3.55	2.05	0.0237	0.9999	RNU6-904P	RNA, U6 small nuclear 904, pseudogene [Source:HGNC Symbol;Acc:HGNC:47867]	Small_RNA	chr2	141167257
TC0300007051.hg.1	5.57	4.54	2.05	0.0112	0.9999	ITGA9	integrin alpha 9	Multiple_Complex	chr3	37452115
TC0200016412.hg.1	4.31	3.27	2.05	0.0452	0.9999	MFSD2B	major facilitator superfamily domain containing 2B	Multiple_Complex	chr2	24010081
TC1900011705.hg.1	4.68	3.63	2.06	0.0118	0.9999	TDRD12	tudor domain containing 12	Multiple_Complex	chr19	32719773
TC0900008641.hg.1	7.39	6.35	2.06	0.0015	0.9999	DAB2IP	DAB2 interacting protein	Multiple_Complex	chr9	121567057
TC0500012716.hg.1	7.58	6.54	2.07	0.018	0.9999	RPL7P20	ribosomal protein L7 pseudogene 20 [Source:HGNC Symbol;Acc:HGNC:36013]	Pseudogene	chr5	166028567
TC1000011751.hg.1	5.46	4.42	2.07	0.0009	0.9999	CFAP58-AS1	CFAP58 antisense RNA 1 (head to head)	NonCoding	chr10	104351301
TC0100014502.hg.1	5.63	4.59	2.07	0.0166	0.9999	WDR78	WD repeat domain 78	Multiple_Complex	chr1	66812885
TC0300011313.hg.1	4.9	3.85	2.07	0.0164	0.9999	FAM3D	family with sequence similarity 3, member D	Coding	chr3	58633943
TC0800009806.hg.1	4.38	3.33	2.07	0.0139	0.9999	RP11-369E15.3	novel transcript	NonCoding	chr8	20951569
TC1000009983.hg.1	5.2	4.15	2.07	0.0128	0.9999	NEBL	nebulette	Multiple_Complex	chr10	20779973
TC0600014136.hg.1	4.83	3.78	2.07	0.0211	0.9999	ADGRF4	adhesion G protein-coupled receptor F4	Coding	chr6	47698553
TC0200010497.hg.1	4.61	3.56	2.07	0.0325	0.9999	MTCO2P17	MT-CO2 pseudogene 17 [Source:HGNC Symbol;Acc:HGNC:52033]	Multiple_Complex	chr2	202614853
TC0200015474.hg.1	5.84	4.79	2.07	0.0314	0.9999	RP11-363J17.1	novel transcript, anitsense to abl interactor 2 (ABI2)	NonCoding	chr2	203328459
TSUnmapped00000108.hg.1	9.68	8.63	2.07	0.0063	0.9999	RPS6KA1	ribosomal protein S6 kinase, 90kDa, polypeptide 1	Coding
TC0900010975.hg.1	7.12	6.07	2.08	0.0129	0.9999	GABBR2	gamma-aminobutyric acid (GABA) B receptor, 2	Multiple_Complex	chr9	98288082
TC0X00008785.hg.1	4.92	3.87	2.08	0.014	0.9999	BGN	biglycan	Multiple_Complex	chrX	153494889
TC1700010371.hg.1	5.76	4.7	2.08	0.0195	0.9999	ASIC2	acid sensing ion channel 2	Multiple_Complex	chr17	33013087
TC0100016163.hg.1	5.55	4.5	2.08	0.0194	0.9999	ADAMTS4	ADAM metallopeptidase with thrombospondin type 1 motif 4	Multiple_Complex	chr1	161184308
TSUnmapped00000261.hg.1	6.55	5.49	2.08	0.0054	0.9999	FOXO6	forkhead box O6 [Source:HGNC Symbol;Acc:HGNC:24814]	Coding
TC0100009897.hg.1	5.69	4.62	2.09	0.0103	0.9999	CA14	carbonic anhydrase XIV	Multiple_Complex	chr1	150257159
TC1200007714.hg.1	5.86	4.79	2.09	0.0491	0.9999	AMHR2	anti-Mullerian hormone receptor, type II	Multiple_Complex	chr12	53423855
TC0X00011221.hg.1	5.48	4.41	2.09	0.0026	0.9999	GAB3	GRB2-associated binding protein 3	Multiple_Complex	chrX	154675249
TC0100018488.hg.1	4.82	3.76	2.09	0.0006	0.9999	TMOD4	tropomodulin 4 (muscle)	Multiple_Complex	chr1	151169986
TC0100015852.hg.1	5.99	4.92	2.09	0.0088	0.9999	SPRR2F	small proline-rich protein 2F	Coding	chr1	153112114
TC0100012352.hg.1	4.52	3.45	2.09	0.0059	0.9999	OR2M4	olfactory receptor, family 2, subfamily M, member 4	Multiple_Complex	chr1	248238929
TC0X00011256.hg.1	5.43	4.36	2.1	0.0044	0.9999	DDX11L16	DEAD/H (Asp-Glu-Ala-Asp/His) box helicase 11 like 16	Multiple_Complex	chrX	156025658
TC0600011448.hg.1	4.84	3.76	2.1	0.0049	0.9999	LY6G6C	lymphocyte antigen 6 complex, locus G6C	Coding	chr6	31718648
TC1000007269.hg.1	5.66	4.59	2.1	0.0069	0.9999	RNU6-193P	RNA, U6 small nuclear 193, pseudogene [Source:HGNC Symbol;Acc:HGNC:47156]	Small_RNA	chr10	34942969
TC1900011759.hg.1	10.79	9.72	2.11	0.006	0.9999	APOC1	apolipoprotein C-I	Multiple_Complex	chr19	44914247
TC0600009884.hg.1	5.02	3.94	2.11	0.0462	0.9999	MYCT1	myc target 1	Coding	chr6	152697895
TC0100013949.hg.1	8.9	7.82	2.12	0.0454	0.9999	SLC6A9	solute carrier family 6 (neurotransmitter transporter, glycine), member 9	Multiple_Complex	chr1	43991500
TC1700010682.hg.1	6.1	5.01	2.12	0.0187	0.9999	KRT17	keratin 17, type I	Multiple_Complex	chr17	41619437
TC0200007619.hg.1	5.33	4.24	2.13	0.0344	0.9999	RNU7-81P	RNA, U7 small nuclear 81 pseudogene [Source:HGNC Symbol;Acc:HGNC:34177]	Small_RNA	chr2	54850289
TC1500009392.hg.1	5.32	4.22	2.13	0.0131	0.9999	RP11-562A8.4	novel transcript, antisense to USP8	NonCoding	chr15	50497195
TC2200006883.hg.1	6.21	5.12	2.14	0.0411	0.9999	SUSD2	sushi domain containing 2	Multiple_Complex	chr22	24181259
TC0700013436.hg.1	5.42	4.32	2.14	0.0165	0.9999	CDHR3	cadherin-related family member 3	Multiple_Complex	chr7	105963211
TC1400010773.hg.1	4.48	3.38	2.14	0.013	0.9999	DIO2	deiodinase, iodothyronine, type II	Multiple_Complex	chr14	80211309
TC2200009272.hg.1	12.35	11.25	2.15	0.0075	0.9999	APOBEC3D	apolipoprotein B mRNA editing enzyme, catalytic polypeptide-like 3D	Coding	chr22	39021113
TC1100006750.hg.1	5.25	4.15	2.15	0.0132	0.9999	NLRP14	NLR family, pyrin domain containing 14	Multiple_Complex	chr11	7020446
TC0300013518.hg.1	4.79	3.68	2.15	0.0007	0.9999	RNU6-1109P	RNA, U6 small nuclear 1109, pseudogene [Source:HGNC Symbol;Acc:HGNC:48072]	Small_RNA	chr3	190165417
TC0500011267.hg.1	3.69	2.58	2.15	0.0305	0.9999	SNORA31	Small nucleolar RNA SNORA31 [Source:RFAM;Acc:RF00322]	Small_RNA	chr5	80306235
TC1100012583.hg.1	4.7	3.59	2.16	0.0088	0.9999	BLID; MIR100HG	BH3-like motif containing, cell death inducer; mir-100-let-7a-2 cluster host gene	Multiple_Complex	chr11	122028283
TC0300012818.hg.1	4.81	3.7	2.16	0.0045	0.9999	IGSF10	immunoglobulin superfamily, member 10	Multiple_Complex	chr3	151425384
TC1500009384.hg.1	5.31	4.19	2.16	0.0025	0.9999	HDC	histidine decarboxylase	Multiple_Complex	chr15	50241947
TC1600006737.hg.1	5.12	4	2.17	0.0024	0.9999	VASN	vasorin	Coding	chr16	4371848
TC1600010674.hg.1	4.62	3.5	2.17	0.0117	0.9999	RP11-67A1.4	novel transcript	Unassigned	chr16	68199841
TC1600010480.hg.1	5.28	4.17	2.17	0.0384	0.9999	PRSS54	protease, serine, 54	Multiple_Complex	chr16	58279997
TC0400011014.hg.1	5.24	4.12	2.17	0.0193	0.9999	CXCL5	chemokine (C-X-C motif) ligand 5	Multiple_Complex	chr4	73995642
TC1100013223.hg.1	5.51	4.39	2.17	0.0294	0.9999	CARD17	caspase recruitment domain family, member 17	Coding	chr11	105092469
TC1900011760.hg.1	8.15	7.03	2.18	0.0186	0.9999	APOC1P1	apolipoprotein C-I pseudogene 1	Multiple_Complex	chr19	44926554
TC0300011103.hg.1	8.64	7.52	2.18	0.0014	0.9999	HYAL1	hyaluronoglucosaminidase 1	Multiple_Complex	chr3	50299889
TC1600010787.hg.1	4.82	3.7	2.18	0.0412	0.9999	RP11-510M2.5	novel transcript, sense intronic to ZNF19	NonCoding	chr16	71539834
TC0800006434.hg.1	5.86	4.74	2.18	0.0239	0.9999	LOC105379715; AC144568.2	uncharacterized LOC105379715; novel transcript	NonCoding	chr8	72601
TC1500008370.hg.1	6.17	5.04	2.19	0.0022	0.9999	ST8SIA2	ST8 alpha-N-acetyl-neuraminide alpha-2,8-sialyltransferase 2	Multiple_Complex	chr15	92393828
TC0700011953.hg.1	6.82	5.69	2.19	0.004	0.9999	CYP3A5	cytochrome P450, family 3, subfamily A, polypeptide 5	Multiple_Complex	chr7	99648189
TC2100006720.hg.1	4.79	3.66	2.19	0.0124	0.9999	NCAM2	Salzman2013 ALT_ACCEPTOR, ALT_DONOR, coding, INTERNAL, intronic best transcript NM_004540	NonCoding	chr21	21385604
TC1000008926.hg.1	5.05	3.92	2.19	0.0286	0.9999	ACSL5	acyl-CoA synthetase long-chain family member 5	Multiple_Complex	chr10	112374018
TC1800009011.hg.1	4.6	3.46	2.2	0.0302	0.9999	NETO1	neuropilin (NRP) and tolloid (TLL)-like 1	Multiple_Complex	chr18	72742314
TC1100011677.hg.1	5.99	4.85	2.21	0.0042	0.9999	WNT11	wingless-type MMTV integration site family, member 11	Multiple_Complex	chr11	76186325
TC0300014082.hg.1	5.02	3.88	2.21	0.0014	0.9999	ETV5	ets variant 5	Multiple_Complex	chr3	186046308
TC1800008244.hg.1	5.16	4.02	2.21	0.0076	0.9999	RNA5SP451	5S ribosomal pseudogene 451 [Source:HGNC Symbol;Acc:HGNC:43351]	Ribosomal	chr18	21928985
TC0800006802.hg.1	6.22	5.08	2.21	0.0318	0.9999	KIAA1456	KIAA1456	Multiple_Complex	chr8	12945642
TC1100013064.hg.1	6.16	5.02	2.21	0.0003	0.9999	KRTAP5-8	keratin associated protein 5-8	Coding	chr11	71538025
TC1600010936.hg.1	4.62	3.48	2.21	0.0118	0.9999	RP11-264L1.2	TEC	Unassigned	chr16	78550739
TC1200010899.hg.1	5.75	4.6	2.22	0.0176	0.9999	MYL6	Memczak2013 ANTISENSE, coding, INTERNAL, intronic best transcript NM_079423	NonCoding	chr12	56158874
TC0500013355.hg.1	4.47	3.32	2.22	0.0028	0.9999	P4HA2	prolyl 4-hydroxylase, alpha polypeptide II	NonCoding	chr5	132248907
TC1100013014.hg.1	5.12	3.97	2.22	0.012	0.9999	MS4A7	membrane-spanning 4-domains, subfamily A, member 7	Multiple_Complex	chr11	60378482
TC1700012039.hg.1	6.97	5.81	2.23	0.0119	0.9999	LOC100130370; RP11-1055B8.3	uncharacterized LOC100130370; novel transcript	Multiple_Complex	chr17	81374762
TC0500011177.hg.1	4.76	3.6	2.24	0.0043	0.9999	SLC25A5P9	solute carrier family 25 (mitochondrial carrier; adenine nucleotide translocator), member 5 pseudogene 9 [Source:HGNC Symbol;Acc:HGNC:35468]	Multiple_Complex	chr5	75752570
TC0700008574.hg.1	6.65	5.49	2.24	0.0352	0.9999	MUC3A	mucin 3A, cell surface associated	Multiple_Complex	chr7	100949420
TC0800010191.hg.1	5.06	3.9	2.24	0.0023	0.9999	CTD-2544N14.3	putative novel transcript	NonCoding	chr8	38970360
TC1900011153.hg.1	8.84	7.67	2.25	0.0264	0.9999	RRAS	related RAS viral (r-ras) oncogene homolog	Multiple_Complex	chr19	49635292
TC0700008274.hg.1	4.94	3.78	2.25	0.0027	0.9999	ZNF804B	zinc finger protein 804B	Coding	chr7	88759368
TC0100013545.hg.1	9.91	8.74	2.25	0.0159	0.9999	SDC3	syndecan 3	Multiple_Complex	chr1	30869466
TC0600009055.hg.1	4.8	3.63	2.26	0.0035	0.9999	RNU6-770P	RNA, U6 small nuclear 770, pseudogene [Source:HGNC Symbol;Acc:HGNC:47733]	Small_RNA	chr6	108392073
TC1400006534.hg.1	4.94	3.76	2.26	0.0077	0.9999	RNASE6	ribonuclease, RNase A family, k6	Coding	chr14	20781051
TC1100008727.hg.1	5.24	4.07	2.26	0.0276	0.9999	TRIM64	tripartite motif containing 64	Coding	chr11	89968502
TC0200013922.hg.1	4.78	3.59	2.28	0.0046	0.9999	IL36B	interleukin 36, beta	Coding	chr2	113022091
TC0500007588.hg.1	6.02	4.82	2.29	0.005	0.9999	RNU6-294P	RNA, U6 small nuclear 294, pseudogene [Source:HGNC Symbol;Acc:HGNC:47257]	Small_RNA	chr5	64573569
TC0400008084.hg.1	4.95	3.75	2.29	0.0332	0.9999	DMP1	dentin matrix acidic phosphoprotein 1	Coding	chr4	87650302
TC0200010202.hg.1	5.49	4.29	2.3	0.0435	0.9999	FSIP2	fibrous sheath interacting protein 2	Multiple_Complex	chr2	185738628
TC1100010948.hg.1	4.94	3.73	2.3	0.0044	0.9999	GLYAT	glycine-N-acyltransferase	Multiple_Complex	chr11	58640426
TC0X00010670.hg.1	11.37	10.16	2.32	0.0009	0.9999	TMEM255A	transmembrane protein 255A	Multiple_Complex	chrX	120258650
TC0400007770.hg.1	5.51	4.3	2.32	0.0014	0.9999	STATH	statherin	Multiple_Complex	chr4	69995930
TC0700010512.hg.1	5.33	4.11	2.32	0.0347	0.9999	NPVF	neuropeptide VF precursor	Coding	chr7	25224570
TC0800007362.hg.1	6.65	5.43	2.33	0.0159	0.9999	PLEKHA2	pleckstrin homology domain containing, family A (phosphoinositide binding specific) member 2	Multiple_Complex	chr8	38901235
TC0100011245.hg.1	7.14	5.92	2.33	0.024	0.9999	ADORA1	adenosine A1 receptor	Multiple_Complex	chr1	203090654
TC1000012599.hg.1	5.17	3.95	2.33	0.0012	0.9999	CUZD1	CUB and zona pellucida-like domains 1	Multiple_Complex	chr10	122832155
TC0200007205.hg.1	5.9	4.68	2.33	0.0228	0.9999	RASGRP3	RAS guanyl releasing protein 3 (calcium and DAG-regulated)	Multiple_Complex	chr2	33436324
TC0100015925.hg.1	5.83	4.6	2.34	0.0323	0.9999	KCNN3	potassium channel, calcium activated intermediate/small conductance subfamily N alpha, member 3	Multiple_Complex	chr1	154697455
TC0300011950.hg.1	4.71	3.48	2.34	0.0111	0.9999	GUCA1C	guanylate cyclase activator 1C	Coding	chr3	108907792
TC1600008609.hg.1	5.66	4.43	2.34	0.0134	0.9999	HSD17B2	hydroxysteroid (17-beta) dehydrogenase 2	Coding	chr16	82035004
TC1100007770.hg.1	5.58	4.35	2.35	0.013	0.9999	MS4A5	membrane-spanning 4-domains, subfamily A, member 5	Multiple_Complex	chr11	60429589
TC1100012535.hg.1	7.79	6.55	2.36	0.0019	0.9999	PVRL1	poliovirus receptor-related 1 (herpesvirus entry mediator C)	Multiple_Complex	chr11	119623408
TC1300009274.hg.1	4.9	3.66	2.37	0.0197	0.9999	LMO7-AS1	LMO7 antisense RNA 1	NonCoding	chr13	75604700
TC1200011222.hg.1	4.54	3.3	2.37	0.0126	0.9999	MIR3913-1	microRNA 3913-1	Precursor_microRNA	chr12	69584722
TC1200009846.hg.1	5	3.75	2.38	0.0112	0.9999	LINC00612	long intergenic non-protein coding RNA 612	Multiple_Complex	chr12	9055586
TC1700007536.hg.1	4.75	3.5	2.38	0.0181	0.9999	SPACA3	sperm acrosome associated 3	Multiple_Complex	chr17	32970376
TC1200008601.hg.1	5.79	4.52	2.4	0.0054	0.9999	ANO4	anoctamin 4	Multiple_Complex	chr12	100717526
TC0700013050.hg.1	9.41	8.14	2.41	0.017	0.9999	KCNH2	potassium channel, voltage gated eag related subfamily H, member 2	Multiple_Complex	chr7	150944956
TC1600009257.hg.1	5.87	4.6	2.42	0.0006	0.9999	C16orf89	chromosome 16 open reading frame 89	Multiple_Complex	chr16	5044122
TC0100016068.hg.1	6.06	4.79	2.42	0.0012	0.9999	OR10K2	olfactory receptor, family 10, subfamily K, member 2	Coding	chr1	158419928
TC1300009580.hg.1	5.25	3.98	2.42	0.0479	0.9999	SLC15A1	solute carrier family 15 (oligopeptide transporter), member 1	Multiple_Complex	chr13	98683801
TC0200013330.hg.1	5.41	4.12	2.44	0.0123	0.9999	PLGLB1; PLGLB2	plasminogen-like B1; plasminogen-like B2	Multiple_Complex	chr2	87002559
TC1700012458.hg.1	6.92	5.63	2.44	0.005	0.9999	CEP112	centrosomal protein 112kDa	Multiple_Complex	chr17	65635538
TC0300007205.hg.1	4.72	3.41	2.48	0.0342	0.9999	TOPAZ1	testis and ovary specific PAZ domain containing 1	Coding	chr3	44241886
TC1700008421.hg.1	4.95	3.64	2.49	0.012	0.9999	OR4D1	olfactory receptor, family 4, subfamily D, member 1	Coding	chr17	58155133
TC0900008704.hg.1	4.69	3.38	2.49	0.0124	0.9999	U7	U7 small nuclear RNA [Source:RFAM;Acc:RF00066]	Small_RNA	chr9	123842422
TC0100015636.hg.1	6.93	5.61	2.5	0.0212	0.9999	GJA5	gap junction protein alpha 5	Coding	chr1	147756199
TC1200008295.hg.1	4.51	3.19	2.5	0.0409	0.9999	OTOGL	otogelin-like	Multiple_Complex	chr12	80209453
TC2000009058.hg.1	8.49	7.16	2.51	0.013	0.9999	TGM2	transglutaminase 2	Multiple_Complex	chr20	38127387
TC1200009251.hg.1	5.73	4.39	2.52	0.0223	0.9999	RP11-338K17.5	novel transcript	Unassigned	chr12	123649068
TC0100012849.hg.1	10.2	8.86	2.52	0.0172	0.9999	CASZ1	castor zinc finger 1	Multiple_Complex	chr1	10636604
TC0900007351.hg.1	6.33	5	2.53	0.0443	0.9999	LINC01189	long intergenic non-protein coding RNA 1189	NonCoding	chr9	62452490
TC0900011708.hg.1	6.95	5.62	2.53	0.0045	0.9999	PTGES	prostaglandin E synthase	Multiple_Complex	chr9	129738331
TC1900010747.hg.1	4.96	3.61	2.54	0.0137	0.9999	B3GNT8	UDP-GlcNAc:betaGal beta-1,3-N-acetylglucosaminyltransferase 8	Multiple_Complex	chr19	41425359
TC1800006806.hg.1	5.23	3.88	2.55	0.0009	0.9999	ANKRD30B	ankyrin repeat domain 30B	Multiple_Complex	chr18	14728272
TC0600006918.hg.1	8.36	7.01	2.56	0.005	0.9999	GCNT2	glucosaminyl (N-acetyl) transferase 2, I-branching enzyme (I blood group)	Multiple_Complex	chr6	10492223
TC0200007682.hg.1	5.9	4.54	2.57	0.0076	0.9999	RNU6-508P	RNA, U6 small nuclear 508, pseudogene [Source:HGNC Symbol;Acc:HGNC:47471]	Small_RNA	chr2	59647621
TC0800011492.hg.1	4.79	3.42	2.59	0.028	0.9999	RP11-211F2.1	novel transcript	NonCoding	chr8	110334743
TC0200010361.hg.1	5.94	4.56	2.59	0.0369	0.9999	RNU6-1029P	RNA, U6 small nuclear 1029, pseudogene [Source:HGNC Symbol;Acc:HGNC:47992]	Small_RNA	chr2	197447745
TC2100007708.hg.1	5.29	3.91	2.6	0.0148	0.9999	RNU6-772P	RNA, U6 small nuclear 772, pseudogene [Source:HGNC Symbol;Acc:HGNC:47735]	Small_RNA	chr21	20355748
TC0300011172.hg.1	8.59	7.19	2.63	0.0059	0.9999	TNNC1	troponin C type 1 (slow)	Multiple_Complex	chr3	52451091
TSUnmapped00000485.hg.1	9.83	8.44	2.63	0.0141	0.9999	RPS6KA1	ribosomal protein S6 kinase, 90kDa, polypeptide 1	Coding
TC2100007593.hg.1	4.59	3.19	2.65	0.0017	0.9999	LIPI	lipase, member I	Coding	chr21	14108813
TC1400008863.hg.1	5.85	4.44	2.65	0.0319	0.9999	RNU6-455P	RNA, U6 small nuclear 455, pseudogene [Source:HGNC Symbol;Acc:HGNC:47418]	Small_RNA	chr14	31686692
TC0400011048.hg.1	5.81	4.39	2.67	0.0027	0.9999	PPEF2	protein phosphatase, EF-hand calcium binding domain 2	Multiple_Complex	chr4	75859864
TC0700009482.hg.1	4.74	3.31	2.68	0.0242	0.9999	TAS2R39	taste receptor, type 2, member 39	Coding	chr7	143183419
TC1200012714.hg.1	11.18	9.76	2.68	0.0006	0.9999	HSPB8	heat shock 22kDa protein 8	Multiple_Complex	chr12	119178642
TC1000007954.hg.1	8.21	6.77	2.72	0.0053	0.9999	SLC29A3	solute carrier family 29 (equilibrative nucleoside transporter), member 3	Multiple_Complex	chr10	71319253
TC0500008785.hg.1	9	7.54	2.76	0.0087	0.9999	EGR1	early growth response 1	Coding	chr5	138465490
TC0500008761.hg.1	4.71	3.23	2.8	0.0072	0.9999	NPY6R	neuropeptide Y receptor Y6 (pseudogene)	Multiple_Complex	chr5	137801193
TC2000008118.hg.1	5.44	3.95	2.8	0.0206	0.9999	DEFB128	defensin, beta 128	Coding	chr20	187853
TC1400007174.hg.1	7.17	5.69	2.81	0.0013	0.9999	RP11-589M4.1	novel transcript antisense to GNPNAT1	NonCoding	chr14	52776352
TC0100007645.hg.1	5.89	4.4	2.81	0.0011	0.9999	TINAGL1	tubulointerstitial nephritis antigen-like 1	Multiple_Complex	chr1	31576485
TC0100017449.hg.1	4.45	2.93	2.86	0.0126	0.9999	CAPN8	calpain 8	Multiple_Complex	chr1	223538007
TC0400007182.hg.1	5.45	3.93	2.88	0.0018	0.9999	LOC101927363; RP11-240A16.1	uncharacterized LOC101927363; novel transcript	NonCoding	chr4	32351038
TC1600006658.hg.1	7.74	6.21	2.88	0.0464	0.9999	IL32	interleukin 32	Multiple_Complex	chr16	3065297
TC0500013392.hg.1	8.11	6.57	2.91	0.0136	0.9999	CCNJL	cyclin J-like	Multiple_Complex	chr5	160251652
TC1400010390.hg.1	9.01	7.45	2.94	0.0043	0.9999	AHNAK2	AHNAK nucleoprotein 2	Multiple_Complex	chr14	104937244
TC1600007448.hg.1	8.98	7.42	2.95	0.0017	0.9999	CORO1A	coronin, actin binding protein, 1A	Multiple_Complex	chr16	30182827
TC1900010645.hg.1	7.09	5.52	2.96	0.0162	0.9999	IFNL3P1	interferon, lambda 3 pseudogene 1	Pseudogene	chr19	39236433
TC0700006890.hg.1	5.08	3.51	2.97	0.0039	0.9999	IL6	interleukin 6	Multiple_Complex	chr7	22725884
TC1500009787.hg.1	4.88	3.3	2.98	0.022	0.9999	CILP	cartilage intermediate layer protein, nucleotide pyrophosphohydrolase	Coding	chr15	65194758
TC1200009547.hg.1	6.31	4.73	2.99	0.0077	0.9999	SLC6A13	solute carrier family 6 (neurotransmitter transporter), member 13	Multiple_Complex	chr12	220621
TC0X00008232.hg.1	5.66	4.05	3.07	0.0002	0.9999	ZCCHC12	zinc finger, CCHC domain containing 12	Coding	chrX	118823790
TC0300013417.hg.1	7.87	6.25	3.07	0.001	0.9999	LIPH	lipase, member H	Multiple_Complex	chr3	185506262
TC0300013955.hg.1	4.89	3.24	3.14	0.0022	0.9999	ZNF385D	zinc finger protein 385D	Multiple_Complex	chr3	21877840
TC1700007144.hg.1	4.79	3.1	3.21	0.0062	0.9999	snoMBII-202	Small nucleolar RNA MBII-202 [Source:RFAM;Acc:RF00324]	Small_RNA	chr17	18943999
TC1400008606.hg.1	6.06	4.38	3.22	0.012	0.9999	RNASE1	ribonuclease, RNase A family, 1 (pancreatic)	Multiple_Complex	chr14	20801228
TC1200010248.hg.1	5.04	3.35	3.22	0.0207	0.9999	RP11-996F15.5	novel transcript, antisense to FAR2	NonCoding	chr12	29331434
TC1300010039.hg.1	5.38	3.66	3.28	0.0102	0.9999	NEK5	NIMA-related kinase 5	NonCoding	chr13	52033611
TC2200008654.hg.1	8.12	6.36	3.38	0.0003	0.9999	MFNG	MFNG O-fucosylpeptide 3-beta-N-acetylglucosaminyltransferase	Multiple_Complex	chr22	37469063
TC1700008561.hg.1	5.36	3.6	3.39	0.0019	0.9999	KCNH6	potassium channel, voltage gated eag related subfamily H, member 6	Coding	chr17	63523334
TC2100008279.hg.1	5.51	3.64	3.66	0.0233	0.9999	ERVH48-1	endogenous retrovirus group 48, member 1	Multiple_Complex	chr21	42916633
TC1500008244.hg.1	8.39	6.25	4.4	0.0007	0.9999	RP11-326A19.4	novel transcript	NonCoding	chr15	89041030
