# Supplementary material for: Off-target effects of CRISPRa on interleukin-6 expression
Source: PLoS One. 2019 Oct 28;14(10):e0224113. doi: 10.1371/journal.pone.0224113 (PMC6816553; doi:10.1371/journal.pone.0224113)
Supplement: S2 Table — Complete list of off-target sites predicted by CROP-it for both sgRNAs used (Tab 1:-286, Tab 2: -505). (XLSX) [file pone.0224113.s010.xlsx]

## Sheet: SG-286
CROP-IT Results for the submitted job.
Description of the output:
Coordinates:The first 3 columns provide the coordinates of the offtarget site,i.e. Chromosome, Start and End.
Sequence:This column consists of off-target sequences, with nucleotides in CAPITAL letters suggesting match with target sequence and those in small letters depicting mismatch with the target sequence.
e.g. GGaCCAGACtgaGCAccTGATGG
Mismatches:This column consists the number of mismatches in the offtarget sequence when compared to the target input sequence
Score:This column provides the score of the potential off-target. Higher score depicts the greater chances of Cas9 binding to that off-target.
RefseqID and AltName:The last two columns provide the information of any gene that overlaps with the predicted offtarget site
Chromosome	Start	End	Sequence	Mismatches	Score	RefSeqID	AltName
chr1	226773906	226773929	TGaGctGtGgCTACACACAcTGG	6	612.726	NM_001003665	C1orf95
chr1	180362934	180362957	aaGctGGtGgCTACACACAaTGG	7	602.5	NM_032360	ACBD6
chr1	58649055	58649078	TtctgGaAGgCTACACACAtaGG	8	600.904	NM_021080	DAB1
chr1	237002166	237002189	gGatAGcctACTACACACAtaGG	8	600	NM_000254	MTR
chr1	156941971	156941994	aaGagGGAacCTACACACAaTGG	7	600	NM_014784	ARHGEF11
chr1	58575859	58575882	TGaagccAaACTACACACAGTGG	6	597.5	NM_021080	DAB1
chr1	39042864	39042887	TGattGGttcCTACACACAccGG	8	597.5
chr1	61340996	61341019	aGcaAGtgctCTACACACAtgGG	9	594.294
chr1	85300506	85300529	ctaaAtGgcACTACACACAagGG	9	590.226	NM_012152	LPAR3
chr1	9066218	9066241	ccGGccagGtCTACACACAcTGG	8	590	NM_207420	SLC2A7
chr1	34432948	34432971	TttcAaGgctCTACACACAcaGG	9	590	NM_001281956	CSMD2
chr1	220203895	220203918	gtGccaGgcACTACACACAcTGG	8	590	NR_002753	RNU5F-1
chr1	220203895	220203918	gtGccaGgcACTACACACAcTGG	8	590	NM_004446	EPRS
chr1	193952004	193952027	acaGcttAtACTACACACAaTGG	8	590
chr1	178574251	178574274	acaGAttAttCTACACACAcaGG	9	590
chr1	179895236	179895259	gtatAGcctACTACACACAtaGG	9	588.404
chr1	154584607	154584630	ccaGActttACTACACACAtgGG	9	588.178	NM_001025107	ADAR
chr1	117079827	117079850	ctctAGctcACTACACACAGTGG	7	588.178	NR_026665	CD58
chr1	117079827	117079850	ctctAGctcACTACACACAGTGG	7	588.178	NM_001144822	CD58
chr1	78047095	78047118	TcacAtttcACTACACACAaaGG	9	587.5	NM_015534	ZZZ3
chr1	233071113	233071136	TGcctcaAagCTACACACAtgGG	9	587.5
chr1	230458130	230458153	gGGtcactcACTACACACAGaGG	8	587.5	NM_001258311	PGBD5
chr1	19666419	19666442	acatAGGgacCTACACACAGaGG	8	587.5	NM_001206541	CAPZB
chr1	160382794	160382817	gtatAGcctACTACACACAtaGG	9	587.5	NM_020335	VANGL2
chr1	75237804	75237827	TGGcAGagtACTACACgCAGTGG	5	586.936
chr1	58624250	58624273	gcaagtcAGACTACACACAcTGG	8	585	NM_021080	DAB1
chr1	26871436	26871459	ccctAtctGcCTACACACAtTGG	9	582.26	NM_002953	RPS6KA1
chr1	89206400	89206423	gtGaAcacatCTACACACAaaGG	10	580.226	NM_006256	PKN2
chr1	17953726	17953749	gcGcAaccccCTACACACAcTGG	9	580.226	NM_018125	ARHGEF10L
chr1	17953726	17953749	gcGcAaccccCTACACACAcTGG	9	580.226	NM_001011722	ARHGEF10L
chr1	9719789	9719812	aatGtaGtacCTACACACAGTGG	8	580	NM_005026	PIK3CD
chr1	92441676	92441699	attttGaAatCTACACACAcaGG	10	580	NM_001242805	BRDT
chr1	92441676	92441699	attttGaAatCTACACACAcaGG	10	580	NM_001726	BRDT
chr1	205071471	205071494	ctGacacAtgCTACACACAtgGG	10	580	NM_001193273	RBBP5
chr1	199548444	199548467	acaGgGctccCTACACACAcTGG	9	580
chr1	194509466	194509489	acGcttGtttCTACACACAaaGG	10	580
chr1	111418226	111418249	ccaGgGtgatCTACACACAGTGG	8	580	NM_001040033	CD53
chr1	111418226	111418249	ccaGgGtgatCTACACACAGTGG	8	580	NM_000560	CD53
chr1	166136708	166136731	gGtatccccACTACACACAGTGG	8	579.082
chr1	48297423	48297446	TGGGtGGgaACTACACACccaGG	6	578.63	NM_001194986	TRABD2B
chr1	202233820	202233843	ctcctaaAGgCTACACACAGaGG	9	578.63	NM_001017403	LGR6
chr1	202233820	202233843	ctcctaaAGgCTACACACAGaGG	9	578.63	NM_021636	LGR6
chr1	202233820	202233843	ctcctaaAGgCTACACACAGaGG	9	578.63	NM_001017404	LGR6
chr1	165827589	165827612	acaGAcccacCTACACACAtaGG	10	578.404	NM_012474	UCK2
chr1	7237836	7237859	aGGctcctccCTACACACAGaGG	9	578.178	NM_015215	CAMTA1
chr1	55976928	55976951	TcaGAGaAGACTACACAgAGTGG	4	577.952
chr1	94531456	94531479	TGGtgGGtGACTACACAtAcTGG	5	577.5	NM_000350	ABCA4
chr1	87686193	87686216	TctcttacGcCTACACACAcTGG	9	577.5	NM_001290053	LOC101927844
chr1	74313804	74313827	gtatgGcctACTACACACAtaGG	10	577.5
chr1	35465469	35465492	TtctAcacatCTACACACAcaGG	10	577.5	NM_007167	ZMYM6
chr1	229636352	229636375	gcaaAGagagCTACACACAtaGG	10	577.5	NM_018230	NUP133
chr1	213814863	213814886	ccacttGgtACTACACACAtgGG	10	577.5
chr1	199232426	199232449	aaatcaaAGgCTACACACAGaGG	9	577.5
chr1	19024785	19024808	cacacacAcACTACACACAaaGG	10	577.5	NM_002584	PAX7
chr1	180238636	180238659	TtcGgcactgCTACACACAcaGG	10	577.5	NM_033343	LHX4
chr1	168449556	168449579	TGGGtGGgaACTACACACtcTGG	5	577.5
chr1	105954707	105954730	TaGttacttcCTACACACAaTGG	9	577.5
chr1	101725125	101725148	cGGtttcttgCTACACACAaTGG	9	577.5
chr1	170537562	170537585	gcctccttGACTACACACAcaGG	10	575.678
chr1	42800117	42800140	gGGcAGGAtgCaACACACAcaGG	7	575.086	NM_001198852	FOXJ3
chr1	152360501	152360524	ccactactGACTACACACAGaGG	9	575
chr1	159893526	159893549	aaaGctGAGgCTACACAaAcaGG	9	574.86
chr1	154547244	154547267	TGGcAccAtgCTACACACtGgGG	7	572.882	NM_000748	CHRNB2
chr1	223705306	223705329	aaGGctGAttCTACAaACAcaGG	9	572.148
chr1	57220953	57220976	TGttAGcAaACTACAtACAGTGG	5	570.452	NM_001004303	C1orf168
chr1	89972807	89972830	aaGaAGGAaACTACAgACAGTGG	5	570
chr1	58954419	58954442	gGGtAaaAGACTACACACtGgGG	6	570	NM_145243	OMA1
chr1	41826656	41826679	cGtcAGGAGtCTACAaACAGaGG	6	570
chr1	229944003	229944026	TGtGtGagGACTACAtACAcaGG	7	570
chr1	219091887	219091910	aGGGAaGgaACTACACAaAcaGG	7	570
chr1	21324	21347	aGGGgtGAGgCTACAgACAGgGG	6	570	NR_024540	WASH7P
chr1	169545283	169545306	TGGaAGctGcCTACACtCAcgGG	7	570	NM_000130	F5
chr1	162764931	162764954	TGtcAaGAaACTACACcCAGTGG	5	570	NM_016371	HSD17B7
chr1	54753176	54753199	cctGtGatGACTACAtACAGaGG	8	569.888	NM_018070	SSBP3
chr1	216928207	216928230	TGaGAactGACTACACAgAtgGG	7	567.726	NM_001134285	ESRRG
chr1	83996195	83996218	aGGGAGGgGACTACgCACAcTGG	4	567.5
chr1	56552856	56552879	TGGGgGGAaACgACACACAcTGG	4	567.5
chr1	237234005	237234028	gcatgcctGgCTACACACAGTGG	9	567.5	NM_001035	RYR2
chr1	173232906	173232929	TGGGgtcAGcCTACACtCAGTGG	5	567.5	NR_037845	LOC100506023
chr1	149746270	149746293	aaaagacAtgCTACACACAGaGG	10	567.5
chr1	149361325	149361348	aaaagacAtgCTACACACAGaGG	10	567.5
chr1	115717164	115717187	gtGagatcttCTACACACAGaGG	10	567.5
chr1	200987641	200987664	aaatgctttACTACACACAGTGG	9	565.452	NM_001252103	KIF21B
chr1	201285479	201285502	gGaGgGaAGgCTACACcCAcTGG	7	565.226	NM_000299	PKP1
chr1	182641057	182641080	ctGaAGcAGcCTACACcCAGcGG	7	565.212	NM_001102450	RGS8
chr1	197924944	197924967	aGcaAtGAGcCTACACtCAaaGG	8	563.856
chr1	65643460	65643483	TtGcttcAGtCTACACAaAtTGG	8	563.786	NM_203464	AK4
chr1	65643460	65643483	TtGcttcAGtCTACACAaAtTGG	8	563.786	NM_001005353	AK4
chr1	65643460	65643483	TtGcttcAGtCTACACAaAtTGG	8	563.786	NM_013410	AK4
chr1	90883848	90883871	aGGcAGagGtCTACAtACAGaGG	7	562.5
chr1	243092885	243092908	gGaaAGGgGgCTACAaACAGgGG	7	562.5
chr1	240119674	240119697	TGaGctGtGcCTACAaACAagGG	8	562.5
chr1	152020226	152020249	caaGAGGtGACTAaACACAGaGG	6	561.738
chr1	82994983	82995006	TGGGgGaAcACaACACACAcTGG	5	560
chr1	72395372	72395395	TGaaAaaAtACTACAtACAtTGG	7	560	NM_173808	NEGR1
chr1	65356070	65356093	TaGtgGGAacCTACACACctTGG	7	560	NM_002227	JAK1
chr1	62903869	62903892	aGtaAccAGACTACACAgAagGG	8	560	NM_001017415	USP1
chr1	62903869	62903892	aGtaAccAGACTACACAgAagGG	8	560	NM_003368	USP1
chr1	62395194	62395217	TGaGttaAtACTACACAtAaaGG	8	560	NM_176877	INADL
chr1	61303123	61303146	TaGaAGGgGACaACACACAcTGG	5	560
chr1	50831048	50831071	gGGaAGGAcACaACACACAcTGG	5	560
chr1	241475579	241475602	gaGaAacAGACTACAaACAaTGG	7	560	NM_001282773	RGS7
chr1	236908929	236908952	aGGGctcAcACTACACAgAGcGG	7	560	NM_001278343	ACTN2
chr1	217223866	217223889	TcatAaGAaACTACACAgAGaGG	7	560	NM_001134285	ESRRG
chr1	216211203	216211226	TaGagGGgaACTACACAtAcTGG	7	560	NM_206933	USH2A
chr1	214056004	214056027	aGcctGcAGACTACACAgAGaGG	7	560
chr1	213880063	213880086	gGGaAGGAaACaACACACAcTGG	5	560
chr1	20506508	20506531	aGGGAGaAGcaTACACACAagGG	6	560
chr1	201614713	201614736	aGGGActAacCTACAgACAtgGG	8	560
chr1	200950386	200950409	cGGGAacgGgCTACACAgAGTGG	6	560	NM_001252103	KIF21B
chr1	199587385	199587408	TattAGGtGgCTACAtACAGgGG	7	560
chr1	194341872	194341895	TaGaAGGAaACaACACACAcTGG	5	560
chr1	19153473	19153496	TGGGgGtAGcCTgCACACAGTGG	4	560
chr1	17190024	17190047	TcaGtGGAagCTACAgACAaaGG	8	560
chr1	16870876	16870899	TcaGtGGAagCTACAgACAaaGG	8	560
chr1	149678634	149678657	TcaGtGGAagCTACAgACAaaGG	8	560
chr1	149293092	149293115	TcaGtGGAagCTACAgACAaaGG	8	560
chr1	114442373	114442396	gGGtcaGtGACTACAaACAcgGG	8	560	NM_001253852	AP4B1
chr1	114442373	114442396	gGGtcaGtGACTACAaACAcgGG	8	560	NR_037864	AP4B1-AS1
chr1	21223418	21223441	TtctAGcctACTACACACctaGG	9	558.574	NM_003760	EIF4G3
chr1	65784351	65784374	TGGcAGGgaACaACACACAcTGG	5	557.726	NM_014787	DNAJC6
chr1	65784351	65784374	TGGcAGGgaACaACACACAcTGG	5	557.726	NM_001256864	DNAJC6
chr1	99052171	99052194	TtGGAGGgaAtTACACACAcaGG	6	557.5
chr1	98704709	98704732	TGGcAGGgaACaACACACAtTGG	5	557.5	NR_046088	LOC729987
chr1	75252520	75252543	TaGGAGattgCTACAtACAcaGG	8	557.5
chr1	70055165	70055188	aGGGAGatctCTACAgACAtgGG	8	557.5
chr1	59391247	59391270	TGaGAGGgaACaACACACAcTGG	5	557.5
chr1	4636663	4636686	TaGGAGctagCTACACACccTGG	7	557.5
chr1	39104818	39104841	TGGctGGctcCTACACAgAaaGG	8	557.5
chr1	35917191	35917214	TaaGAGGctgCTACACAaAcTGG	7	557.5	NM_024874	KIAA0319L
chr1	25201266	25201289	TGGGtaGtagCTACACtCAGTGG	6	557.5
chr1	226291790	226291813	gtaGAGGctACTACACACctgGG	8	557.5
chr1	21799825	21799848	TGacAGaAGACTAaACACAGaGG	5	557.5	NM_032264	NBPF3
chr1	21385393	21385416	TGactGGAttCTACACAaAcaGG	8	557.5	NM_003760	EIF4G3
chr1	21385393	21385416	TGactGGAttCTACACAaAcaGG	8	557.5	NM_001198803	EIF4G3
chr1	193756859	193756882	aGacttGAGACTACACAgAcaGG	8	557.5
chr1	169825070	169825093	TGGctGcAGACgACACACAtaGG	6	557.5	NM_181093	SCYL3
chr1	156480162	156480185	accaAGGAGcCTACACAgAagGG	8	557.5
chr1	156179982	156180005	gGGGctctGACTACAgACAaTGG	7	557.5	NM_001286184	SLC25A44
chr1	143464520	143464543	TaaGttaAGACTACACAgAGTGG	6	557.5
chr1	142621768	142621791	TaaGttaAGACTACACAgAGTGG	6	557.5
chr1	114095775	114095798	aGaaAGGAGACcACACACAGaGG	5	557.5	NM_152900	MAGI3
chr1	101386714	101386737	TGGttacAtACTACACtCAGaGG	7	557.5	NM_001144884	SLC30A7
chr1	101386714	101386737	TGGttacAtACTACACtCAGaGG	7	557.5	NM_133496	SLC30A7
chr1	204490680	204490703	ctactGGAGACTACACAaAaaGG	8	555	NM_001278518	MDM4
chr1	177622802	177622825	TGGGtttttACTACAtACAcaGG	8	555
chr1	16950284	16950307	TtctgtGAGACTACAgACAtTGG	7	555	NR_026752	CROCCP2
chr1	104455730	104455753	TGtttaaAGACTACACAgAGTGG	6	555
chr1	236165098	236165121	acaGAaGAGACTgCACACAGaGG	6	554.958	NM_002508	NID1
chr1	72261883	72261906	gGaGtGGAaAgTACACACAGaGG	6	553.856	NR_046218	NEGR1-IT1
chr1	72261883	72261906	gGaGtGGAaAgTACACACAGaGG	6	553.856	NM_173808	NEGR1
chr1	204071399	204071422	ataGgGatGACTACAgACAGcGG	8	553.842	NM_005686	SOX13
chr1	95176235	95176258	gGatAaGtcACTACACtCAGgGG	8	553.404	NR_104131	LINC01057
chr1	38527758	38527781	aGGGcttAagCTACACAaAtgGG	9	553.164
chr1	60814868	60814891	aGcaAtaAaACTACACAtAaaGG	9	552.726
chr1	87460141	87460164	TaGaAttgGcCTACACtCAGaGG	8	552.5	NM_001134492	HS2ST1
chr1	84716646	84716669	aaGaAacAtACTACAtACAagGG	9	552.5
chr1	59969645	59969668	gGaaAGaAtgCTACACAgAGaGG	8	552.5	NM_001244714	FGGY
chr1	59969645	59969668	gGaaAGaAtgCTACACAgAGaGG	8	552.5	NM_018291	FGGY
chr1	59969645	59969668	gGaaAGaAtgCTACACAgAGaGG	8	552.5	NR_103473	FGGY
chr1	58146141	58146164	TctGgGcgGcCTACAaACAaTGG	8	552.5	NM_021080	DAB1
chr1	469198	469221	gGaagGcAaACTACACAgAtgGG	9	552.5
chr1	3783896	3783919	aGtGtGGtatCTACACgCAGcGG	8	552.5	NM_004402	DFFB
chr1	29487250	29487273	aGGagGctGgCTACAtACAcaGG	9	552.5	NM_005626	SRSF4
chr1	27836424	27836447	aaGGtGttGcCTACACAaAaaGG	9	552.5
chr1	249228086	249228109	aGaagGcAaACTACACAgAtgGG	9	552.5
chr1	231594896	231594919	gcGtAtGAccCTACAaACAcaGG	9	552.5
chr1	230461	230484	gGaagGcAaACTACACAgAtgGG	9	552.5
chr1	228461134	228461157	aGGccaGcGgCTACACACgGaGG	8	552.5	NM_052843	OBSCN
chr1	228011942	228011965	aGtGgGGAaACaACACACAcTGG	6	552.5	NM_183062	PRSS38
chr1	226102593	226102616	aGGtAGtAtACTACcCACAcTGG	6	552.5
chr1	210728533	210728556	caGaAacAGcCTACAgACAGaGG	8	552.5	NM_001122834	HHAT
chr1	210728533	210728556	caGaAacAGcCTACAgACAGaGG	8	552.5	NM_001170587	HHAT
chr1	210728533	210728556	caGaAacAGcCTACAgACAGaGG	8	552.5	NM_001170580	HHAT
chr1	194982721	194982744	TacaAtGgGgCTACAgACAtTGG	8	552.5
chr1	179447004	179447027	TacaAaGgGgCTACAgACAtTGG	8	552.5	NM_144696	AXDND1
chr1	179447004	179447027	TacaAaGgGgCTACAgACAtTGG	8	552.5	NR_073544	AXDND1
chr1	174281776	174281799	gGGtAatAccCTACAaACAcaGG	9	552.5	NM_014857	RABGAP1L
chr1	147285551	147285574	gGtaAGagGgCTACACgCAcTGG	8	552.5
chr1	143119828	143119851	aGaaAtaAGgCTACACAgAGTGG	7	552.5
chr1	142888005	142888028	aGaaAtaAGgCTACACAgAGTGG	7	552.5
chr1	10116336	10116359	aaGcAGaAccCTACACAaAGgGG	8	552.5	NM_001105562	UBE4B
chr1	12513702	12513725	aGGacacAaACTACACAgAaaGG	9	552.034	NM_018156	VPS13D
chr1	94446677	94446700	gcacAGGAttCTACACtCAtaGG	9	552.02
chr1	77551164	77551187	TGaGttGctgCTACACACtGgGG	8	551.13
chr1	22651518	22651541	gaGGAccAttCTACACAgAaTGG	8	551.13
chr1	36980608	36980631	aGGcAGtgGACaACACACAGaGG	6	550.904
chr1	72125975	72125998	aaGaAGGAaACaACACACAtTGG	6	550.452	NM_173808	NEGR1
chr1	246334858	246334881	aGacAGtctACTACACACctgGG	9	550.452	NM_001167740	SMYD3
chr1	199999334	199999357	TGactGatGtCTACAtACAccGG	9	550.452	NM_003822	NR5A2
chr1	55867138	55867161	TaGGtGctatCTACACAaAtTGG	8	550.226
chr1	52266643	52266666	gtaGctGgGACTACAgACAGgGG	8	550.226	NM_001101662	NRD1
chr1	232319338	232319361	TGGctGaAGtCcACACACAcTGG	6	550.226
chr1	17055379	17055402	ccaGtGGAagCTACAgACAaaGG	9	550.226
chr1	160396725	160396748	aGGGctGgtgCTACACAgAGgGG	8	550.226	NM_020335	VANGL2
chr1	154013011	154013034	TaattGaAcACTACAaACAGaGG	8	550.226	NM_001159484	NUP210L
chr1	8403696	8403719	cccGAGcgGcCcACACACAGcGG	8	550.114	NM_001080397	SLC45A1
chr1	99590423	99590446	ataGctGgGACTACACgCAtgGG	9	550	NR_033940	LOC100129620
chr1	92079401	92079424	aGGGgaaAacCTACACcCAGaGG	8	550
chr1	91214894	91214917	gtGGAaGAGgCcACACACAGaGG	6	550
chr1	91056027	91056050	aGGtgGccaACTACAgACAtTGG	8	550
chr1	90973610	90973633	gGGaAGGgaACaACACACAcTGG	6	550
chr1	89626640	89626663	TaGagGGAaACaACACACAtTGG	6	550	NM_207398	GBP7
chr1	86502945	86502968	TaGGtGctagCTACACtCAaaGG	9	550	NM_152890	COL24A1
chr1	86385234	86385257	gtaGctGgGACTACAgACAcgGG	9	550	NM_152890	COL24A1
chr1	85060973	85060996	TtGtgGGAaACaACACACAcTGG	6	550
chr1	78499560	78499583	TaGacaGctACTACACtCAtgGG	9	550
chr1	7605919	7605942	TccGgGGgGACaACACACAcTGG	6	550	NM_015215	CAMTA1
chr1	73545513	73545536	TaGaAGGgaACaACACACAcTGG	6	550
chr1	73071507	73071530	acaaAaGAaACTACAaACAaaGG	9	550
chr1	67898199	67898222	TGaaAatAagCTACACAtAGaGG	8	550
chr1	6261863	6261886	gGGGtaGAGgCTgCACACAtTGG	6	550
chr1	60141925	60141948	TtGtccaAGgCTACACAgAaaGG	9	550	NM_001244714	FGGY
chr1	60141925	60141948	TtGtccaAGgCTACACAgAaaGG	9	550	NM_001278224	FGGY
chr1	60141925	60141948	TtGtccaAGgCTACACAgAaaGG	9	550	NM_018291	FGGY
chr1	60141925	60141948	TtGtccaAGgCTACACAgAaaGG	9	550	NR_103473	FGGY
chr1	59607661	59607684	gtGtAGcctACTACACACctaGG	9	550	NR_027120	HSD52
chr1	53727578	53727601	TGtGAGctGcCTgCACACAaaGG	7	550	NM_033300	LRP8
chr1	50110087	50110110	TaaaAtGcaACTACACAgAaaGG	9	550	NM_032785	AGBL4
chr1	48076442	48076465	ataGAaGttACTACACAtAtgGG	9	550
chr1	46361826	46361849	gtaGctGgGACTACAgACAtgGG	9	550	NM_015112	MAST2
chr1	43443372	43443395	gaGGgGGAaACaACACACAcTGG	6	550	NR_033967	SLC2A1-AS1
chr1	42714596	42714619	gGGagGGgGACaACACACAccGG	7	550	NM_001198852	FOXJ3
chr1	41812544	41812567	gGGagGGAaACaACACACAcTGG	6	550
chr1	4115873	4115896	TGGGtGctGttTACACACAGTGG	5	550
chr1	3807239	3807262	TGaGccagGgCTACAgACAGaGG	8	550	NM_207356	C1orf174
chr1	34759101	34759124	TaGagGGAaACaACACACAcaGG	7	550
chr1	27352906	27352929	ataGctGgGACTACACACgcaGG	9	550
chr1	25916017	25916040	TGGatGGtGcCTACcCACAtTGG	6	550
chr1	245661440	245661463	aGGaAGacttCTACACAgAaaGG	9	550	NM_018012	KIF26B
chr1	244441018	244441041	aGGagGGgGACaACACACAcgGG	7	550
chr1	24201729	24201752	caGcAGGAGgCTACcCACAGaGG	6	550	NM_001841	CNR2
chr1	239768701	239768724	gtGtAGcttACTACACACctTGG	8	550
chr1	239619776	239619799	gtGtAGcctACTACACACtGaGG	8	550
chr1	238863161	238863184	gtaGctGgGACTACAgACAcaGG	9	550
chr1	238557861	238557884	TtGGAtGAtgCTACcCACAtTGG	6	550
chr1	230046435	230046458	TGcagGctGtCTACAtACAaaGG	9	550
chr1	228868815	228868838	TaGGAaGttACTtCACACAcaGG	7	550	NR_037962	RHOU
chr1	227430840	227430863	TaGaAGGgaACaACACACAcTGG	6	550	NM_003607	CDC42BPA
chr1	225429288	225429311	gtGtAGcctACTACACACctaGG	9	550	NM_001373	DNAH14
chr1	224952459	224952482	gGGagGGAaACaACACACAcTGG	6	550
chr1	223555112	223555135	gGGaAGGgaACaACACACAcTGG	6	550
chr1	222865619	222865642	TcaGtaGActCTACACACtGaGG	8	550	NM_022831	AIDA
chr1	222078526	222078549	TtGaAatctACTACACAtAtTGG	8	550
chr1	219077009	219077032	gcGGtGGAaACaACACACAcTGG	6	550
chr1	217659025	217659048	gtGtAGcctACTACACACctaGG	9	550	NM_018040	GPATCH2
chr1	21605255	21605278	TGtGgGGtaAtTACACACAtaGG	7	550	NM_001113348	ECE1
chr1	213374279	213374302	TaGagaGgaACTACAgACAcTGG	8	550	NM_001287218	RPS6KC1
chr1	204108884	204108907	gGatAGcctACTACACACctaGG	9	550	NM_018208	ETNK2
chr1	204038330	204038353	gtaGctGgGACTACAtACAcaGG	9	550
chr1	201574040	201574063	caaGAaaAtACTACAtACAGgGG	8	550
chr1	198208995	198209018	gGatAGcctACTACACACctaGG	9	550	NM_133494	NEK7
chr1	195757145	195757168	TaGaAGGgaACaACACACAcTGG	6	550
chr1	195187367	195187390	TaGGtaGgagCTACACACttcGG	9	550
chr1	194694843	194694866	TaGaAGGgaACaACACACAcTGG	6	550
chr1	192099988	192100011	gGGtgGGAaACTtCACACAccGG	7	550
chr1	192065965	192065988	caGGtGataACTACACACctgGG	9	550
chr1	189487993	189488016	gGGagGGAaACaACACACAGTGG	5	550
chr1	187565412	187565435	TcaaAaGcaACTACAtACAtaGG	9	550
chr1	186495143	186495166	TGtGgGGcaACaACACACAcTGG	6	550
chr1	184043790	184043813	TaGGtcctGcCTACACACtagGG	9	550
chr1	182722887	182722910	TaGagGGAaACaACACACAcTGG	6	550
chr1	179564683	179564706	TttccGGtGgCTACAtACAGaGG	8	550	NM_001199091	TDRD5
chr1	179564683	179564706	TttccGGtGgCTACAtACAGaGG	8	550	NM_173533	TDRD5
chr1	179564683	179564706	TttccGGtGgCTACAtACAGaGG	8	550	NM_001199089	TDRD5
chr1	176762709	176762732	ctGGgGGgGAtTACACACAaTGG	6	550	NM_020318	PAPPA2
chr1	172184292	172184315	ctaaAaGAGtCTACACAtAtTGG	8	550	NM_015569	DNM3
chr1	168828996	168829019	aGaGAGGgaACgACACACAcTGG	6	550
chr1	166779919	166779942	aGGaAGGgaACaACACACAcTGG	6	550
chr1	165490132	165490155	atGtAGcctACTACACACctaGG	9	550	NR_026744	LOC400794
chr1	165051842	165051865	aGtaAGGgtcCTACAgACAGaGG	8	550
chr1	164634890	164634913	TaGctGGgtgCTACAaACAcaGG	9	550	NM_002585	PBX1
chr1	156547406	156547429	gtGtAGcctACTACACACccaGG	9	550
chr1	156417879	156417902	TGtGgtGAaACTcCACACAGaGG	6	550
chr1	156103229	156103252	gtaGctGgGACTACAgACAtgGG	9	550	NR_107005	MIR7851
chr1	156103229	156103252	gtaGctGgGACTACAgACAtgGG	9	550	NM_001282625	LMNA
chr1	156103229	156103252	gtaGctGgGACTACAgACAtgGG	9	550	NM_001282626	LMNA
chr1	156103229	156103252	gtaGctGgGACTACAgACAtgGG	9	550	NM_001282624	LMNA
chr1	155047938	155047961	TGGGctGgGgCcACACACAcgGG	7	550
chr1	154691854	154691877	gGacAGcctACTACACACctaGG	9	550	NM_170782	KCNN3
chr1	152836680	152836703	gtGtAGtctACTACACACctaGG	9	550
chr1	149172833	149172856	gGGGtGagGACaACACACAcTGG	6	550
chr1	145558533	145558556	gGGcAGtgtcCTACACAgAagGG	9	550	NM_001280799	ANKRD35
chr1	145558533	145558556	gGGcAGtgtcCTACACAgAagGG	9	550	NM_001278267	NBPF20
chr1	145558533	145558556	gGGcAGtgtcCTACACAgAagGG	9	550	NM_001039703	NBPF10
chr1	117206174	117206197	caGaAGGAaACaACACACAGaGG	6	550	NM_001542	IGSF3
chr1	111816161	111816184	TaGagGGAaACaACACACAcTGG	6	550
chr1	109039800	109039823	gGGaAGGgaACaACACACAcTGG	6	550
chr1	108163104	108163127	gtGtAGcctACTACACACctaGG	9	550	NM_001079874	VAV3
chr1	106496740	106496763	aGGtAGGgaACaACACACAcTGG	6	550
chr1	10550300	10550323	caGcAGagaACTACACAgAcTGG	8	550	NM_004565	PEX14
chr1	103933917	103933940	TaGagGGAaACaACACACAcgGG	7	550
chr1	103794184	103794207	TaGagGGAaACaACACACAcgGG	7	550
chr1	103169827	103169850	gtGtAGcctACTACACACctgGG	9	550
chr1	102326993	102327016	aacGtaGAtACTACAaACAcTGG	8	550	NM_058170	OLFM3
chr1	100610716	100610739	gtGtAGcctACTACACACctaGG	9	550	NM_019083	TRMT13
chr1	100502708	100502731	TaaGcctAGtCTACACtCAagGG	9	550
chr1	55675089	55675112	TcaaAtcAccCTACACAaAtcGG	10	549.944	NM_015306	USP24
chr1	54009265	54009288	gaaGAaatGACTACAaACAaaGG	9	549.534	NM_147193	GLIS1
chr1	198504016	198504039	TtcccaGtGACTACAaACAtTGG	8	549.308	NM_133262	ATP6V1G3
chr1	156809589	156809612	TGcttGGAGgCTAgACACAaaGG	7	549.308	NM_001007792	NTRK1
chr1	110461099	110461122	TGaGtccAGgCTAgACACAtTGG	7	549.04	NM_000757	CSF1
chr1	8173835	8173858	TGGagGGgaACaACACACAcgGG	7	548.856
chr1	235493473	235493496	ctaaAGGAttCTACACACcGTGG	7	548.63	NM_001037277	GGPS1
chr1	235493473	235493496	ctaaAGGAttCTACACACcGTGG	7	548.63	NR_036605	GGPS1
chr1	210446757	210446780	gtaGAGcctACTACACACctaGG	9	548.404
chr1	182521110	182521133	gcaGAGcccACTACACACtcaGG	9	548.404	NM_001137669	RGSL1
chr1	11813949	11813972	TtccAaGtccCTACAgACAtgGG	10	548.362
chr1	6673583	6673606	gaaGAcccGcCTcCACACAccGG	10	548.25
chr1	55547821	55547844	TGtaAtGtGttTACACACAGgGG	7	548.15	NM_015306	USP24
chr1	55181712	55181735	gacGAcGcccCTACACACgtgGG	10	548.136	NM_004623	TTC4
chr1	55181712	55181735	gacGAcGcccCTACACACgtgGG	10	548.136	NR_037640	MROH7-TTC4
chr1	7736161	7736184	TGGccaGcacCTACACcCAtcGG	9	547.952	NM_015215	CAMTA1
chr1	28024028	28024051	gtaGAGcctACTACACACctaGG	9	547.952
chr1	187679871	187679894	TGGtAGagaACaACACACAcTGG	6	547.726
chr1	176581787	176581810	ctcctGGgGACTACACAtAGaGG	8	547.726	NM_020318	PAPPA2
chr1	16520164	16520187	gaGGAGcctgCTACACACttaGG	9	547.726
chr1	95306621	95306644	gtaGAGcctACTACACACccaGG	9	547.5	NM_001258342	SLC44A3
chr1	95306621	95306644	gtaGAGcctACTACACACccaGG	9	547.5	NM_152369	SLC44A3
chr1	93509204	93509227	gtaGAGcctACTACACACttaGG	9	547.5
chr1	92188274	92188297	gtaGAGcctACTACACACctaGG	9	547.5	NM_001195683	TGFBR3
chr1	70068620	70068643	gcatAGGctACTACACACctaGG	9	547.5
chr1	60268601	60268624	TGGagGGgaACaACACACAcTGG	6	547.5
chr1	5710669	5710692	TGGGcGGctgCcACACACAccGG	7	547.5
chr1	41455004	41455027	TaacActgGACTACAaACAtgGG	9	547.5	NR_125440	CTPS1
chr1	41455004	41455027	TaacActgGACTACAaACAtgGG	9	547.5	NM_001301237	CTPS1
chr1	34318004	34318027	TGaGAtccagCTACACAgAaTGG	8	547.5	NM_001281956	CSMD2
chr1	33661109	33661132	TcatAGcctACTACACACctgGG	9	547.5
chr1	26694903	26694926	TataAGcAGACTACcCACAaaGG	7	547.5	NM_001114759	ZNF683
chr1	240619414	240619437	ataatGGAGtCTACACACttTGG	8	547.5	NM_020066	FMN2
chr1	236808385	236808408	TGGagGGgaACaACACACAcTGG	6	547.5
chr1	233641652	233641675	TGGtgGGgaACaACACACAcTGG	6	547.5
chr1	225913778	225913801	ctGtcacAGACTACACcCAaTGG	8	547.5
chr1	219572604	219572627	TctcAGtgtACTACAgACAGgGG	8	547.5
chr1	215354108	215354131	TtaaAGGgagCTACAgACAaaGG	9	547.5	NM_001017424	KCNK2
chr1	215354108	215354131	TtaaAGGgagCTACAgACAaaGG	9	547.5	NM_014217	KCNK2
chr1	214696857	214696880	gtaGAGcctACTACACACctaGG	9	547.5	NM_005401	PTPN14
chr1	210783028	210783051	TGGtgGGgaACaACACACAtTGG	6	547.5	NM_001122834	HHAT
chr1	210783028	210783051	TGGtgGGgaACaACACACAtTGG	6	547.5	NM_001170587	HHAT
chr1	210783028	210783051	TGGtgGGgaACaACACACAtTGG	6	547.5	NM_001170580	HHAT
chr1	209620284	209620307	TGGagGGgaACaACACACAcTGG	6	547.5
chr1	208770398	208770421	gcaGAGcctACTACACACgtaGG	9	547.5
chr1	208536954	208536977	TGGtgGGgaACaACACACAcTGG	6	547.5
chr1	197224282	197224305	TGttttaAaACTACACtCAaTGG	8	547.5	NM_001257965	CRB1
chr1	195440040	195440063	TttctaGgGACTACACAaAtgGG	9	547.5
chr1	194925079	194925102	TGaaAtaAGACTAaACACAtgGG	7	547.5
chr1	194717270	194717293	TcaGgactGACTACACAaAaaGG	9	547.5
chr1	193454080	193454103	ctatAGGctACTACACACctaGG	9	547.5
chr1	191214006	191214029	TGGtcGGgaACaACACACAcTGG	6	547.5
chr1	184832150	184832173	TGGtgaGAaACaACACACAGgGG	6	547.5	NM_052966	FAM129A
chr1	182946540	182946563	TtatAGcctACTACACACctaGG	9	547.5
chr1	178173637	178173660	TcttAGGcagCTACACAgAcTGG	8	547.5	NM_170692	RASAL2
chr1	17003211	17003234	TcactGGAagCTACAgACAGaGG	8	547.5
chr1	165921296	165921319	ataGAGcctACTACACACctTGG	8	547.5
chr1	160533345	160533368	TGGagGGgaACaACACACAcTGG	6	547.5	NM_001184879	CD84
chr1	151270531	151270554	TGaaAactaACTACACAtAtaGG	9	547.5	NM_002651	PI4KB
chr1	147537983	147538006	TGGtgGGgaACaACACACAcTGG	6	547.5
chr1	145996190	145996213	TGGtgGGgaACaACACACAcTGG	6	547.5	NR_104217	NBPF25P
chr1	145996190	145996213	TGGtgGGgaACaACACACAcTGG	6	547.5	NM_001278267	NBPF20
chr1	145996190	145996213	TGGtgGGgaACaACACACAcTGG	6	547.5	NM_001039703	NBPF10
chr1	145624584	145624607	TGGtgGGgaACaACACACAcTGG	6	547.5	NM_014455	RNF115
chr1	145624584	145624607	TGGtgGGgaACaACACACAcTGG	6	547.5	NM_001278267	NBPF20
chr1	145624584	145624607	TGGtgGGgaACaACACACAcTGG	6	547.5	NM_001039703	NBPF10
chr1	114105274	114105297	TGGtgGGgaACaACACACAcTGG	6	547.5	NM_152900	MAGI3
chr1	107434661	107434684	TGGtgGGgaACaACACACAcTGG	6	547.5
chr1	10718355	10718378	gtGGcctgGACTACACAgAGcGG	8	547.5	NM_001079843	CASZ1
chr1	10718355	10718378	gtGGcctgGACTACACAgAGcGG	8	547.5	NM_017766	CASZ1
chr1	101119472	101119495	TGGcAGagaACaACACACAcTGG	6	547.5
chr1	100027846	100027869	TGGtgGGgaACaACACACAcgGG	7	547.5
chr1	32408405	32408428	TGtGgGcccACcACACACAGgGG	7	545.65
chr1	84844396	84844419	actaAGGAGAtTACACACAagGG	7	545	NR_003927	UOX
chr1	54980500	54980523	aGaGtGaAGcCaACACACAGgGG	7	545
chr1	211753469	211753492	TatttatAGACTACACACgGTGG	7	545
chr1	18134978	18135001	TGaatcttGACTACACtCAaaGG	9	545	NM_030812	ACTL8
chr1	167751563	167751586	TcaataaAGACTACAgACAcTGG	8	545	NM_003953	MPZL1
chr1	242121413	242121436	TcGGtGcAttCTtCACACAGgGG	7	544.76	NM_001290693	BECN1P1
chr1	90440035	90440058	aGGctGGtGtCTACgCACAagGG	8	543.856
chr1	42637107	42637130	gaGaAGGcGgCTtCACACAcTGG	7	543.856
chr1	53874986	53875009	gGctAtGgGACTcCACACAGgGG	7	543.63
chr1	47673684	47673707	TGGGtGagccCcACACACAcTGG	7	543.602
chr1	9444621	9444644	acGGAaGgGgCTAtACACAccGG	8	543.404
chr1	31260553	31260576	ctGccGccGcCTACACcCAGaGG	9	543.178
chr1	4426734	4426757	gGGctGGtGtCTtCACACAaaGG	8	542.726
chr1	38515846	38515869	TaGGcaGgGtgTACACACAGaGG	7	542.726
chr1	25215473	25215496	gGtGgGGgaACaACACACAcTGG	7	542.726
chr1	110328859	110328882	TaGGcaGcGgCcACACACAGgGG	7	542.726
chr1	88829142	88829165	ctGaAtGAtACTgCACACAtcGG	8	542.5
chr1	84329991	84330014	aGatAGcAaACTACcCACAtTGG	7	542.5	NR_049805	MIR548AP
chr1	82731420	82731443	gGtagGaAtgCTACACAgAGcGG	9	542.5
chr1	67827355	67827378	aaGatGtAacCTACACAtAaTGG	9	542.5	NM_001258216	IL12RB2
chr1	61452848	61452871	gcaGgGaAacCTACAgACAtaGG	10	542.5
chr1	5938278	5938301	ctGcAGaAGcCTcCACACAGTGG	6	542.5	NR_111987	NPHP4
chr1	57580836	57580859	aGccAcaAtgCTACACtCAcTGG	9	542.5	NM_021080	DAB1
chr1	55584792	55584815	gtGaAtGcagCTACAaACAtgGG	10	542.5	NM_015306	USP24
chr1	53705986	53706009	gaGaAGGgGgCTAgACACAGTGG	6	542.5	NR_038953	LOC100507564
chr1	42226943	42226966	acGtAGGtGtaTACACACAcaGG	8	542.5	NM_024503	HIVEP3
chr1	24772938	24772961	gGtGgGGgaACaACACACAcTGG	7	542.5	NM_020448	NIPAL3
chr1	239554739	239554762	gGatAGaAaACaACACACAGaGG	7	542.5
chr1	237547966	237547989	aaacAaGtGtCTACAtACAtTGG	9	542.5	NM_001035	RYR2
chr1	232534738	232534761	gtGaAtGgtgCTACACAgAaTGG	9	542.5	NM_020808	SIPA1L2
chr1	232154871	232154894	aGacAGGcGgtTACACACAcaGG	8	542.5
chr1	231752397	231752420	aGGcAaGAtcCTACtCACAGaGG	7	542.5	NR_028395	TSNAX-DISC1
chr1	228389932	228389955	aaGGtGGtGgaTACACACAaaGG	8	542.5
chr1	215978445	215978468	aaGGgGaAcAtTACACACAGgGG	7	542.5	NM_206933	USH2A
chr1	204034899	204034922	acGcAtGcGAaTACACACAaTGG	7	542.5
chr1	201352262	201352285	cGcttGctGgCTACACcCAcaGG	10	542.5	NM_005558	LAD1
chr1	199164048	199164071	cGtGgGGgaACaACACACAcTGG	7	542.5
chr1	194522349	194522372	gaGGgGaAcAtTACACACAagGG	8	542.5
chr1	180546248	180546271	cGGatGGtGcCTgCACACAtTGG	7	542.5
chr1	17583092	17583115	ctGaAacAccCTACACcCAGgGG	9	542.5	NM_016233	PADI3
chr1	166710048	166710071	TtGaAtGAtttTACACACAcaGG	8	542.5
chr1	113828598	113828621	aGaaAGtAaACcACACACAGTGG	6	542.5
chr1	109027540	109027563	aGtGAaaAaAaTACACACAaTGG	7	542.5
chr1	108459509	108459532	TtaGgGaAaACTAgACACAaaGG	8	542.5
chr1	102748965	102748988	TaGaAaGgaACaACACACAcTGG	7	542.5
chr1	102295171	102295194	gGaGtGcttcCTACACAtAGTGG	8	542.5	NM_058170	OLFM3
chr1	10211724	10211747	gGttAGtAGgCTAtACACAcaGG	8	542.5	NM_001105562	UBE4B
chr1	205157514	205157537	gtatAGcctACTACACACctaGG	10	542.472	NM_015375	DSTYK
chr1	202176704	202176727	gGaagGagGcCaACACACAcaGG	10	541.71	NM_001017403	LGR6
chr1	202176704	202176727	gGaagGagGcCaACACACAcaGG	10	541.71	NM_021636	LGR6
chr1	26608265	26608288	gaGatGtgcACTACACACcaaGG	10	541.356
chr1	245082691	245082714	gaGctGGgagCTACACAgAGaGG	9	541.356
chr1	159883518	159883541	acacAGatGcCTACACACgcaGG	10	541.356
chr1	91872731	91872754	gGGagGGgaACTtCACACAcTGG	7	541.13
chr1	42620337	42620360	aGccttGgtACTACAgACAGgGG	9	540.678	NM_007102	GUCA2B
chr1	11579143	11579166	gaGGgGatGACaACACACAGTGG	6	540.678	NM_020780	PTCHD2
chr1	65976488	65976511	TGtcActAGgCaACACACAGgGG	7	540.452	NM_002303	LEPR
chr1	108494898	108494921	cGGagGGgaACcACACACAcTGG	7	540.452
chr1	92964729	92964752	gGGagGGgaACaACACACAcTGG	7	540.226
chr1	9077525	9077548	caaGAaGgacCTACACAgAcaGG	10	540.226	NM_207420	SLC2A7
chr1	86729834	86729857	caGcAGGAagCaACACACAGTGG	6	540.226
chr1	76573412	76573435	TcctAtGAGcCcACACACAtgGG	8	540.226	NM_001160011	ST6GALNAC3
chr1	7649359	7649382	cctGgGGgctCTACACACcccGG	10	540.226	NM_015215	CAMTA1
chr1	68852090	68852113	TtGGtGGtctCTtCACACAGaGG	7	540.226
chr1	59869846	59869869	gGGagGGgaACaACACACAcTGG	7	540.226	NM_001244714	FGGY
chr1	59869846	59869869	gGGagGGgaACaACACACAcTGG	7	540.226	NM_018291	FGGY
chr1	59869846	59869869	gGGagGGgaACaACACACAcTGG	7	540.226	NR_103473	FGGY
chr1	59435155	59435178	gGGagGGgaACaACACACAcTGG	7	540.226
chr1	56837011	56837034	gGGagGGgaACaACACACAcTGG	7	540.226
chr1	234210288	234210311	aGGatGacttCTACAgACAcTGG	9	540.226	NM_173508	SLC35F3
chr1	209179744	209179767	cttGAaaAagCTACACtCAtaGG	10	540.226
chr1	182008414	182008437	acatAtGtaACTACACAgAtaGG	10	540.226
chr1	170072231	170072254	gGGagGGAacCTtCACACAcTGG	7	540.226
chr1	120099375	120099398	TaGGttcAGcCcACACACAagGG	8	540.226
chr1	172608430	172608453	acaaAGGAGgCTtCACACAccGG	8	540.212
chr1	99795104	99795127	gGGagGGcaACaACACACAcTGG	7	540
chr1	9940208	9940231	gGGagGGgaACaACACACAccGG	8	540	NM_020248	CTNNBIP1
chr1	98739187	98739210	TcaGgGGgaACgACACACAcTGG	7	540
chr1	98153498	98153521	gGGagGGgaACaACACACAcTGG	7	540	NM_000110	DPYD
chr1	9719188	9719211	gGGagGGgaACaACACACAcTGG	7	540	NM_005026	PIK3CD
chr1	96409390	96409413	gaGagaGtcACTACACAgAaaGG	10	540
chr1	95528027	95528050	TatGgGGgaACaACACACAtTGG	7	540	NM_144988	ALG14
chr1	94549038	94549061	TtGtAGGtataTACACACAtaGG	8	540	NM_000350	ABCA4
chr1	92501341	92501364	gGGagGGgaACaACACACAcTGG	7	540	NM_173567	EPHX4
chr1	91958525	91958548	cacGAtGcatCTACAtACAaTGG	9	540
chr1	904325	904348	acGGAGcgGcCaACACACAGaGG	7	540	NM_001160184	PLEKHN1
chr1	89840502	89840525	TaGagGGgaACaACACACAcTGG	7	540	NM_198460	GBP6
chr1	8813903	8813926	aatGtGGgacCTACAtACAGTGG	8	540	NM_001042681	RERE
chr1	87543675	87543698	aGaaAGttttCTACACtCAcaGG	10	540	NM_001134492	HS2ST1
chr1	86872787	86872810	TaaGcaGAGgCcACACACAtgGG	8	540
chr1	8650028	8650051	TtaGgGGAactTACACACAGaGG	7	540	NM_001042681	RERE
chr1	84809354	84809377	gGGagGGgaACaACACACAcTGG	7	540	NM_001010971	SAMD13
chr1	84809354	84809377	gGGagGGgaACaACACACAcTGG	7	540	NM_001134663	SAMD13
chr1	84809354	84809377	gGGagGGgaACaACACACAcTGG	7	540	NM_001134664	SAMD13
chr1	83329184	83329207	aaGaAGGgaACaACACACAcTGG	7	540
chr1	83215626	83215649	aactAtaAaACTACAaACAGcGG	9	540
chr1	82699652	82699675	gGGagGGgaACaACACACAcTGG	7	540
chr1	8248621	8248644	caGGtaGAcACTgCACACAGTGG	6	540
chr1	80574965	80574988	gGGagGGgaACaACACACAaTGG	7	540
chr1	79695507	79695530	gtGctacAGgCTACACAaAcaGG	10	540
chr1	79622980	79623003	TaGatGGgaACaACACACAcTGG	7	540
chr1	79612821	79612844	gGGagGGgaACaACACACAcgGG	8	540
chr1	76488714	76488737	gGcacctAGgCTACACACctaGG	10	540
chr1	75010881	75010904	TaaGAtGAtgCTACtCACAcTGG	7	540
chr1	74051209	74051232	gaGcAGtcagCTACAaACAaTGG	9	540
chr1	73751066	73751089	gGGagGGgaACaACACACAcTGG	7	540
chr1	6994160	6994183	TcatAtGgtcCTACACcCAccGG	10	540	NM_015215	CAMTA1
chr1	69549528	69549551	TaGacaGAaACaACACACAcTGG	7	540
chr1	69180254	69180277	gGGagGGgaACaACACACAcTGG	7	540
chr1	68395203	68395226	caaGActgGgCTACACACtGTGG	8	540	NR_040077	GNG12-AS1
chr1	68386052	68386075	TaGagGGgaACaACACACAcTGG	7	540	NR_040077	GNG12-AS1
chr1	68134089	68134112	aGGagtGAaACaACACACAtaGG	8	540
chr1	67616126	67616149	gGGagGGgaACaACACACAccGG	8	540
chr1	67171520	67171543	gGGagGGgaACaACACACAcTGG	7	540	NM_032291	SGIP1
chr1	66926941	66926964	TaGagGGgaACaACACACAcTGG	7	540
chr1	65722722	65722745	gGGagGGAacCaACACACAaTGG	7	540
chr1	63429776	63429799	aaGGgGccacCTACACcCAcTGG	9	540
chr1	59711474	59711497	gGGagGGgaACaACACACAccGG	8	540
chr1	59534990	59535013	TttcAtcAtgCTACACAgAaTGG	9	540	NR_110626	LINC01358
chr1	59103460	59103483	TaGagGGgaACaACACACAtTGG	7	540
chr1	58472536	58472559	TatGcaaAtgCTACACAaAtTGG	9	540	NM_021080	DAB1
chr1	5813449	5813472	gGccAGaccgCTACACACttgGG	10	540
chr1	58133515	58133538	gGGagGGtaACaACACACAcTGG	7	540	NM_021080	DAB1
chr1	57548373	57548396	gGGagGGgaACaACACACAcTGG	7	540	NM_021080	DAB1
chr1	57075013	57075036	TaGttGcttcCTACAtACAaTGG	9	540
chr1	54751659	54751682	ccaGctaAGtCTACACACcaaGG	10	540	NM_018070	SSBP3
chr1	51603690	51603713	TaGagGGgaACaACACACAcTGG	7	540	NM_001136508	C1orf185
chr1	5155824	5155847	atGagGGAGgCTAaACACAaaGG	8	540
chr1	51192013	51192036	aaaGgGacaACTACAaACAaTGG	9	540	NM_007051	FAF1
chr1	50389928	50389951	TaGagGGgaACaACACACAcTGG	7	540	NM_032785	AGBL4
chr1	49438701	49438724	cttGcacAcACTACACACtacGG	10	540	NM_032785	AGBL4
chr1	48629807	48629830	TaGagGGgaACaACACACAcTGG	7	540	NR_026749	SKINTL
chr1	47026996	47027019	TcGattcActCTACACACtcaGG	10	540	NR_038403	MKNK1-AS1
chr1	47026996	47027019	TcGattcActCTACACACtcaGG	10	540	NR_024176	MKNK1
chr1	42581781	42581804	caGtgcaAGtCTACACAgAcTGG	9	540
chr1	41877353	41877376	gaaGctGctACTACAgACAGaGG	9	540
chr1	40520644	40520667	TGtcAcaAcACTgCACACAcTGG	7	540	NM_006367	CAP1
chr1	38545074	38545097	TcGagGtgGACTgCACACAtgGG	8	540
chr1	37318773	37318796	aGtGAGctcACTACtCACAGgGG	7	540	NM_000831	GRIK3
chr1	36553894	36553917	TccctGctGgCTACAtACAGTGG	8	540
chr1	34958060	34958083	gcaGcGGgGACaACACACAcTGG	7	540
chr1	34869330	34869353	gGtccaGttACTACACACctaGG	10	540
chr1	34673112	34673135	TctccGtAagCTACAgACAcaGG	10	540	NM_032884	C1orf94
chr1	34673112	34673135	TctccGtAagCTACAgACAcaGG	10	540	NM_001134734	C1orf94
chr1	34338991	34339014	TaGGtccAGcCcACACACAaaGG	8	540	NR_038372	CSMD2-AS1
chr1	34338991	34339014	TaGGtccAGcCcACACACAaaGG	8	540	NM_001281956	CSMD2
chr1	31993771	31993794	gcaaAttAGgCTACACACccTGG	9	540
chr1	30545086	30545109	TacGtacAagCTACACtCAtaGG	10	540
chr1	29859978	29860001	TaGagGGgaACaACACACAcTGG	7	540
chr1	29011218	29011241	gGGagGGgaACaACACACAcTGG	7	540	NM_024482	GMEB1
chr1	28902792	28902815	gtaGctGgcACTACAgACAcaGG	10	540	NM_017846	TRNAU1AP
chr1	26897847	26897870	gattAGaAagCTACACAgAcaGG	10	540	NM_001006665	RPS6KA1
chr1	26897847	26897870	gattAGaAagCTACACAgAcaGG	10	540	NM_002953	RPS6KA1
chr1	25527137	25527160	gtaGAGaAaACTtCACACAcaGG	8	540
chr1	248502901	248502924	caGtgGGgtcCTACACAgAtgGG	10	540
chr1	248425222	248425245	caGagGGAaACaACACACAcTGG	7	540
chr1	247764258	247764281	TaGagGGgaACaACACACAcTGG	7	540
chr1	2469628	2469651	aGGagGGActCTgCACACAGaGG	7	540
chr1	246935576	246935599	gGGagaGcccCTACACcCAcTGG	9	540
chr1	246423256	246423279	gcccActAtACTACACACctaGG	10	540	NM_001167740	SMYD3
chr1	246250201	246250224	gGGagGGgaACaACACACAcTGG	7	540	NM_001167740	SMYD3
chr1	244605945	244605968	gaaacGcAcACTACACAgAagGG	10	540	NM_001126	ADSS
chr1	244198761	244198784	cGatAacctACTACACACctaGG	10	540	NR_033883	LOC339529
chr1	242835573	242835596	gGGagGGgaACaACACACAaTGG	7	540
chr1	242713001	242713024	gtGtAacctACTACACACctaGG	10	540
chr1	242340684	242340707	gGGagGGgaACaACACACAccGG	8	540	NM_001195811	PLD5
chr1	240056740	240056763	atGcAGGAtgCcACACACAcaGG	8	540	NM_000740	CHRM3
chr1	239720958	239720981	gGGagGGgaACaACACACAcTGG	7	540
chr1	237744152	237744175	aGGctGccatCTACACACcaTGG	9	540	NM_001035	RYR2
chr1	237315326	237315349	gGGagGGgaACaACACACAcTGG	7	540	NM_001035	RYR2
chr1	235900155	235900178	aGtcAGttacCTACACAgAGaGG	9	540	NM_000081	LYST
chr1	235441382	235441405	aaGGgccAtgCTACAtACAGgGG	9	540	NM_031371	ARID4B
chr1	233426057	233426080	TcaaAGtAaACTgCACACAtcGG	8	540	NM_014801	PCNXL2
chr1	230638040	230638063	caGGtaaAttCTACAtACAaaGG	10	540
chr1	228053984	228054007	gcacAGtAacCTACACAaAcaGG	10	540
chr1	227524685	227524708	TaGagGGgaACaACACACAcTGG	7	540
chr1	225254841	225254864	TaGagGGgaACaACACACAcTGG	7	540	NM_001373	DNAH14
chr1	225001687	225001710	gGGagGGgaACaACACACAcTGG	7	540
chr1	219973061	219973084	gGGagGGgaACaACACACAcTGG	7	540
chr1	219410269	219410292	gGGagGGgaACaACACACAcTGG	7	540
chr1	219251488	219251511	gGGagGGgaACaACACACAcTGG	7	540
chr1	218679642	218679665	caGaAGGgaACaACACACAcTGG	7	540
chr1	216882374	216882397	gGGagGGgaACaACACACAcTGG	7	540	NM_001134285	ESRRG
chr1	215435474	215435497	gGGagGGgaACaACACACAcTGG	7	540
chr1	215342013	215342036	gGGagGGgaACaACACACAcTGG	7	540	NM_001017424	KCNK2
chr1	215342013	215342036	gGGagGGgaACaACACACAcTGG	7	540	NM_014217	KCNK2
chr1	215060582	215060605	gGGagGGgaACaACACACAcTGG	7	540
chr1	213297436	213297459	TaaaAaGcagCTACAgACAtaGG	10	540	NM_001287218	RPS6KC1
chr1	212219805	212219828	gGGagGGgaACaACACACAcTGG	7	540	NM_016448	DTL
chr1	2117773	2117796	gtGGcccAccCTACACACtcaGG	10	540	NM_001146310	C1orf86
chr1	208476426	208476449	atGGctGcatCTACACtCAaaGG	10	540
chr1	208241039	208241062	gtGtAccctACTACACACctaGG	10	540	NM_025179	PLXNA2
chr1	20577790	20577813	gGGagGGgaACaACACACAcTGG	7	540
chr1	205690205	205690228	gGGagGGgaACaACACACAcTGG	7	540	NM_022731	NUCKS1
chr1	20437305	20437328	aGGGcaaAGcCaACACACAGaGG	7	540
chr1	203543158	203543181	TcGagGGgaACaACACACAcTGG	7	540
chr1	201751311	201751334	gaGGgcaAagCTACAgACAagGG	10	540	NR_046945	RNU6-79P
chr1	201751311	201751334	gaGGgcaAagCTACAgACAagGG	10	540	NM_020443	NAV1
chr1	201751311	201751334	gaGGgcaAagCTACAgACAagGG	10	540	NR_046696	IPO9-AS1
chr1	201751311	201751334	gaGGgcaAagCTACAgACAagGG	10	540	NM_001167738	NAV1
chr1	199387377	199387400	gGGagGGgaACaACACACAcTGG	7	540
chr1	198717323	198717346	aaaaAatAaACTACAtACAtgGG	10	540	NM_002838	PTPRC
chr1	198554008	198554031	TaGagGGgaACaACACACAcTGG	7	540
chr1	198448190	198448213	TaGagGGgaACaACACACAcTGG	7	540
chr1	197908751	197908774	caGaAGGgaACaACACACAcTGG	7	540
chr1	197081455	197081478	caGagGGAaACaACACACAGTGG	6	540	NM_018136	ASPM
chr1	196972514	196972537	atGttGcctACTACACACctaGG	10	540	NM_030787	CFHR5
chr1	196941236	196941259	TaGagGGgaACaACACACAcTGG	7	540
chr1	196173635	196173658	gGGagGGgaACaACACACAcTGG	7	540
chr1	195332716	195332739	TaaaAaGcttCTACACAgAaaGG	10	540
chr1	194419911	194419934	TaGagGGtaACaACACACAcTGG	7	540
chr1	194410933	194410956	TaGagGGgaACaACACACAcTGG	7	540
chr1	192968911	192968934	gGGagGGgaACaACACACAcTGG	7	540
chr1	192615803	192615826	TtGGgGagaACaACACACAcTGG	7	540	NM_144766	RGS13
chr1	191447180	191447203	cctaAatAtACTACACcCAcaGG	10	540
chr1	191173230	191173253	gGGagGGgaACaACACACAcTGG	7	540
chr1	191131183	191131206	aaatAGtAagCTACACACtagGG	10	540
chr1	189668198	189668221	gtaaAtcAtACTACACACtGTGG	8	540
chr1	189591034	189591057	gGGagGGgaACaACACACAccGG	8	540
chr1	189342162	189342185	gGGagGGgaACaACACACAcTGG	7	540
chr1	187737996	187738019	caGtgGGgtcCTACACAgAtgGG	10	540
chr1	187524682	187524705	TaGagGGgaACgACACACAcTGG	7	540
chr1	185920800	185920823	caGtgGGgtcCTACACAgAtgGG	10	540	NM_031935	HMCN1
chr1	185293591	185293614	ctcaAGcAatCTACACACctTGG	9	540	NR_038424	GS1-279B7.1
chr1	184252489	184252512	aacacGGtGtCTACAaACAtaGG	10	540
chr1	183585122	183585145	caGtgGGgtcCTACACAgAtgGG	10	540
chr1	181568270	181568293	gaGGgGGgaACaACACACAcTGG	7	540	NM_000721	CACNA1E
chr1	181543229	181543252	gGGagGGgaACaACACACAcTGG	7	540	NM_000721	CACNA1E
chr1	181406339	181406362	aGaagttAGtCTACACAtAtTGG	9	540
chr1	176480795	176480818	TGGatGatGcCTACtCACAtTGG	7	540	NM_020318	PAPPA2
chr1	176434955	176434978	TaGagGGgaACaACACACAcTGG	7	540	NM_020318	PAPPA2
chr1	173555985	173556008	gGGagGGAagCaACACACAccGG	8	540	NM_178527	SLC9C2
chr1	172000507	172000530	gGGagGGgaACaACACACAcTGG	7	540	NM_015569	DNM3
chr1	171681164	171681187	gtGtAGtctgCTACACACctaGG	10	540	NM_003762	VAMP4
chr1	170761690	170761713	aaccAaGAtgCTACAaACAtaGG	10	540
chr1	169868556	169868579	gtctAGcAatCTACACACttTGG	9	540
chr1	169435943	169435966	gGGagGGgaACaACACACAtTGG	7	540	NM_006996	SLC19A2
chr1	168848579	168848602	aGcaAGGcaACaACACACAagGG	8	540
chr1	168685964	168685987	gGGagGGgaACaACACACAcTGG	7	540	NM_001937	DPT
chr1	168200622	168200645	gcacAGaAtcCTACACACtcaGG	10	540	NM_199344	SFT2D2
chr1	167539997	167540020	gGGagGGgaACaACACACAcTGG	7	540
chr1	165859101	165859124	gGGagGGgaACaACACACAcTGG	7	540	NM_012474	UCK2
chr1	163976086	163976109	TaGagGGgaACaACACACAcTGG	7	540
chr1	163733510	163733533	gGGagGGgaACaACACACAcTGG	7	540
chr1	163084900	163084923	gGGagGGgaACaACACACAcTGG	7	540
chr1	162870359	162870382	atGcAGccagCTACACACctaGG	10	540
chr1	162463712	162463735	gGGagGGtaACaACACACAcTGG	7	540
chr1	162402377	162402400	aaGaAtataACTACACAaAaaGG	10	540
chr1	161648237	161648260	gtGtgGcctACTACACACctaGG	10	540	NM_001190828	FCGR2B
chr1	159936102	159936125	aatGAGGtGtaTACACACAaTGG	7	540	NR_038849	LINC01133
chr1	159306336	159306359	TGGatGatGcCTACtCACAtTGG	7	540
chr1	15887127	15887150	TctGAaaAGcCTAgACACAcaGG	8	540	NM_015291	DNAJC16
chr1	158765190	158765213	gaGaAGtgtgCTACAgACAtgGG	10	540
chr1	158729083	158729106	TaGagGGgaACaACACACAtTGG	7	540
chr1	158314090	158314113	TaGagGGgaACaACACACAcTGG	7	540
chr1	157861801	157861824	gaattGaAGcCTACAgACAaTGG	9	540
chr1	157710841	157710864	TGaaAtGAttCTAtACACAtaGG	8	540
chr1	155748518	155748541	gGGtgGGgaACaACACACAcTGG	7	540	NM_001282856	GON4L
chr1	155748518	155748541	gGGtgGGgaACaACACACAcTGG	7	540	NM_032292	GON4L
chr1	155498664	155498687	TaGagGGgaACaACACACAcTGG	7	540	NM_018489	ASH1L
chr1	154477480	154477503	caacAaaAaACTACACAaAtaGG	10	540	NM_001098475	TDRD10
chr1	154388099	154388122	TaaGtGcttgCTACACAtAcaGG	10	540	NM_000565	IL6R
chr1	153405127	153405150	gGGagGGgaACaACACACAcTGG	7	540
chr1	153134656	153134679	TaGagGGgaACaACACACAcTGG	7	540
chr1	15246392	15246415	gaGataGctACTACACACctaGG	10	540	NM_015209	KAZN
chr1	152367814	152367837	TaGagGGgaACaACACACAcTGG	7	540
chr1	152326254	152326277	catGgacAGtCTACACAgAcaGG	10	540	NR_103779	FLG-AS1
chr1	152326254	152326277	catGgacAGtCTACACAgAcaGG	10	540	NM_001014342	FLG2
chr1	152326254	152326277	catGgacAGtCTACACAgAcaGG	10	540	NR_103778	FLG-AS1
chr1	152101904	152101927	aatatGaAtACTACACtCAtaGG	10	540
chr1	150836478	150836501	gGtacaGccACTACACACctaGG	10	540	NM_001668	ARNT
chr1	14792957	14792980	gGGagGGgaACaACACACAcTGG	7	540
chr1	120002661	120002684	TaGGttcAGcCcACACACAaaGG	8	540
chr1	118421044	118421067	cactAacAcACTACACgCAtgGG	10	540	NM_017686	GDAP2
chr1	118421044	118421067	cactAacAcACTACACgCAtgGG	10	540	NM_001135589	GDAP2
chr1	117407064	117407087	ctGtgGGgtcCTACACAgAtgGG	10	540
chr1	117183091	117183114	TtGtttatGgCTACAtACAtaGG	10	540	NM_001542	IGSF3
chr1	116883097	116883120	aaGGttGgagCTACACAaAcTGG	9	540
chr1	11669209	11669232	gcccAGctGgCTACACcCAGTGG	8	540
chr1	115550094	115550117	gctGAcctGgCTACACcCAcTGG	9	540
chr1	114755690	114755713	aGGaAGGgccCTgCACACAGaGG	7	540
chr1	113040720	113040743	aGGagGGgaACaACACACAccGG	8	540	NM_004185	WNT2B
chr1	108243096	108243119	gGGagGGgaACaACACACAcTGG	7	540
chr1	10767965	10767988	aGcagGGgccCTACACtCAGcGG	9	540	NM_001079843	CASZ1
chr1	10767965	10767988	aGcagGGgccCTACACtCAGcGG	9	540	NM_017766	CASZ1
chr1	107593798	107593821	gGGagGGgaACaACACACAcTGG	7	540
chr1	106818595	106818618	gtGcAGacttCTACACACctaGG	10	540
chr1	106289678	106289701	gGGagGGgaACaACACACAcTGG	7	540
chr1	105636837	105636860	gGGagGGgaACaACACACAcTGG	7	540
chr1	102758264	102758287	TaGagGGgaACaACACACAtTGG	7	540
chr1	221631231	221631254	TtGagtcAGACTACtCACAtTGG	7	539.986
chr1	168082442	168082465	TGttctGctgCTAgACACAaaGG	10	539.874	NM_001267612	GPR161
chr1	236117768	236117791	gtcactGgGACTACAgACAcaGG	10	539.308
chr1	217860986	217861009	gtatAGcctACTACACACctaGG	10	539.082	NM_138796	SPATA17
chr1	185213445	185213468	gaatAGcccACTACACACctaGG	10	538.856	NM_001105518	SWT1
chr1	185213445	185213468	gaatAGcccACTACACACctaGG	10	538.856	NM_017673	SWT1
chr1	53773109	53773132	TGaGcatgGACcACACACAGaGG	7	538.404	NM_033300	LRP8
chr1	32412501	32412524	TGttcaGtttCTACACAtAcaGG	10	538.404
chr1	79463715	79463738	TttccaaAGgCTACACAgAtTGG	9	538.178	NM_022159	ELTD1
chr1	161633604	161633627	TaGGcttctgCTACACAaAGTGG	8	538.178	NM_001190828	FCGR2B
chr1	56611564	56611587	TcatgGagaACTACACAgAcTGG	9	537.952
chr1	213284103	213284126	TctctGGtctCTACACAgAtgGG	10	537.952	NM_001287218	RPS6KC1
chr1	169520975	169520998	TGtagttAatCTACAgACAaaGG	10	537.952	NM_000130	F5
chr1	114284802	114284825	gtaaAGcttACTACACACctaGG	10	537.952	NM_006608	PHTF1
chr1	112457158	112457181	aaaaAGGAcAtTACACACAGaGG	7	537.952	NM_004980	KCND3
chr1	4559331	4559354	TtaagGGgagCTACACACttcGG	10	537.726
chr1	221570057	221570080	TGaaccagGcCTACAgACAGTGG	8	537.726
chr1	212550530	212550553	gGaagaGAGACTAgACACAGTGG	6	537.726	NM_001198862	TMEM206
chr1	181695627	181695650	TGactGtcatCTACACACttaGG	10	537.726	NM_000721	CACNA1E
chr1	164469220	164469243	gtatAGcctACTACACACcGaGG	9	537.726
chr1	157615770	157615793	TttGgctttACTACACAaAGTGG	8	537.726
chr1	116024824	116024847	TtcctGGgacCTACACACctaGG	10	537.726
chr1	106891166	106891189	TttacGGAGggTACACACAtTGG	7	537.726
chr1	95850089	95850112	aGGGgcccatCTACACcCAGaGG	9	537.5
chr1	9407949	9407972	aaGGAcactcCTACACACtGTGG	8	537.5	NM_025106	SPSB1
chr1	86362901	86362924	TGGtgaGgaACaACACACAcTGG	7	537.5	NM_152890	COL24A1
chr1	86210597	86210620	TcacAacttACTACACAtAaTGG	9	537.5	NM_152890	COL24A1
chr1	85484131	85484154	gtatAGcctACTACACACctaGG	10	537.5	NM_018298	MCOLN3
chr1	84403258	84403281	gaatAGcccACTACACACctaGG	10	537.5	NM_024686	TTLL7
chr1	81879620	81879643	TcacAGatatCTACACAgAGTGG	8	537.5
chr1	80889106	80889129	ctatAGcctACTACACACctaGG	10	537.5
chr1	77099534	77099557	aattttGAaACTACAtACAcTGG	9	537.5
chr1	75909098	75909121	gGGtgtataACTACAaACAtaGG	10	537.5	NM_001130058	SLC44A5
chr1	75909098	75909121	gGGtgtataACTACAaACAtaGG	10	537.5	NM_152697	SLC44A5
chr1	75822612	75822635	gtatAGcctACTACACACctaGG	10	537.5	NM_001130058	SLC44A5
chr1	75822612	75822635	gtatAGcctACTACACACctaGG	10	537.5	NM_152697	SLC44A5
chr1	73726212	73726235	gtatAGcctACTACACACctaGG	10	537.5
chr1	72699840	72699863	TGGagGagaACaACACACAcTGG	7	537.5	NM_173808	NEGR1
chr1	71548176	71548199	gtatAGcctACTACACACctaGG	10	537.5	NR_046217	ZRANB2-AS2
chr1	70965803	70965826	gtatAGtctACTACACACctaGG	10	537.5
chr1	69255383	69255406	gtatAGcctACTACACACctaGG	10	537.5
chr1	68613831	68613854	aGtatctgGACTACAgACAtTGG	9	537.5	NR_040077	GNG12-AS1
chr1	68613831	68613854	aGtatctgGACTACAgACAtTGG	9	537.5	NM_001002292	WLS
chr1	68613831	68613854	aGtatctgGACTACAgACAtTGG	9	537.5	NM_024911	WLS
chr1	67679371	67679394	gtatAGcctACTACACACctaGG	10	537.5	NM_144701	IL23R
chr1	65150979	65151002	atacAGcctACTACACACctcGG	10	537.5	NM_020925	CACHD1
chr1	65150979	65151002	atacAGcctACTACACACctcGG	10	537.5	NM_001293274	CACHD1
chr1	64562094	64562117	TGGagGagaACaACACACAGTGG	6	537.5	NR_110666	ROR1-AS1
chr1	64562094	64562117	TGGagGagaACaACACACAGTGG	6	537.5	NM_005012	ROR1
chr1	64304664	64304687	gtatAGcctACTACACACctaGG	10	537.5	NM_005012	ROR1
chr1	61975043	61975066	TGaagGGgaACaACACACAcTGG	7	537.5
chr1	61366416	61366439	gtatAGcctACTACACACctaGG	10	537.5
chr1	57900349	57900372	atatAGcctACTACACACctaGG	10	537.5	NM_021080	DAB1
chr1	5363328	5363351	atacAGcctACTACACACctaGG	10	537.5
chr1	52140735	52140758	gtaaAGcctACTACACACctaGG	10	537.5	NM_148909	OSBPL9
chr1	50760315	50760338	TGctctaAatCTACACcCAGTGG	8	537.5
chr1	49064068	49064091	ctatAGcctACTACACACctaGG	10	537.5	NM_032785	AGBL4
chr1	47435615	47435638	gtGtgtGAGACaACACACAtcGG	8	537.5
chr1	47166816	47166839	TGaGAaagaAaTACACACAcaGG	8	537.5	NM_014774	EFCAB14
chr1	4563736	4563759	ctGGgtaccACTACAgACAaTGG	9	537.5
chr1	45205201	45205224	ctctgGGAtcCTACAgACAtgGG	10	537.5
chr1	44768878	44768901	atGGAGGgccCaACACACAGTGG	6	537.5	NM_024066	ERI3
chr1	4449871	4449894	TGGagGttcACTgCACACAGTGG	6	537.5
chr1	35060689	35060712	atatAGcctACTACACACccaGG	10	537.5
chr1	27603444	27603467	aatGAaaAGACaACACACAaaGG	8	537.5	NM_015023	WDTC1
chr1	246336587	246336610	TttatcaAcACTACACACttaGG	10	537.5	NM_001167740	SMYD3
chr1	246336524	246336547	TtcatcaAcACTACACACttaGG	10	537.5	NM_001167740	SMYD3
chr1	246336400	246336423	TttatcaAcACTACACACttaGG	10	537.5	NM_001167740	SMYD3
chr1	246336148	246336171	TttatcaAcACTACACACttaGG	10	537.5	NM_001167740	SMYD3
chr1	246335961	246335984	TttatcaAcACTACACACttaGG	10	537.5	NM_001167740	SMYD3
chr1	246335898	246335921	TttatcaAcACTACACACttaGG	10	537.5	NM_001167740	SMYD3
chr1	246335711	246335734	TttatcaAcACTACACACttaGG	10	537.5	NM_001167740	SMYD3
chr1	243771439	243771462	acatAGcctACTACACACctgGG	10	537.5	NM_181690	AKT3
chr1	243771439	243771462	acatAGcctACTACACACctgGG	10	537.5	NM_005465	AKT3
chr1	243380333	243380356	gtatAGcctACTACACACccaGG	10	537.5	NM_014812	CEP170
chr1	243274640	243274663	TatGgtaAGACTtCACACAtaGG	8	537.5
chr1	242768791	242768814	gtaGAGcctcCTACACACgtaGG	10	537.5
chr1	242465517	242465540	gcatAGcctACTACACACctaGG	10	537.5	NM_001195811	PLD5
chr1	241613923	241613946	TGGatGGtacCTACtCACAtTGG	7	537.5
chr1	241533989	241534012	gtacAGtctACTACACACctaGG	10	537.5
chr1	241213518	241213541	TGaGcctgatCTACACAtAcTGG	9	537.5	NM_001282773	RGS7
chr1	240298870	240298893	aactAtctGACTACAaACAGaGG	9	537.5	NM_020066	FMN2
chr1	238148195	238148218	atacAGcctACTACACACctaGG	10	537.5
chr1	235274814	235274837	TtcaAGactgCTACACAgAaaGG	10	537.5	NM_014765	TOMM20
chr1	23342870	23342893	gtatAGcctACTACACACctaGG	10	537.5
chr1	232886447	232886470	gtctAGcctACTACACACctaGG	10	537.5
chr1	230229555	230229578	gtatAGcctACTACACACctaGG	10	537.5	NM_001291866	GALNT2
chr1	230229555	230229578	gtatAGcctACTACACACctaGG	10	537.5	NM_004481	GALNT2
chr1	229848155	229848178	gtaaAGcctACTACAtACAtaGG	10	537.5
chr1	22862381	22862404	ataGAGGgtACaACACACAcTGG	7	537.5
chr1	227296558	227296581	gtacAGcctACTACACACctaGG	10	537.5	NM_003607	CDC42BPA
chr1	226500951	226500974	TtGttcaAGAaTACACACAagGG	8	537.5
chr1	225235240	225235263	gtatAGcctACTACACACctaGG	10	537.5	NM_001373	DNAH14
chr1	224732865	224732888	TGGGgaGcttCTgCACACAtaGG	8	537.5
chr1	224003608	224003631	gtatAGcctACTACACACctaGG	10	537.5	NM_005426	TP53BP2
chr1	222109959	222109982	TtttctGAatCTACAaACAtaGG	10	537.5
chr1	220736971	220736994	TttcAcccaACTACACAgAGgGG	9	537.5	NM_018650	MARK1
chr1	22002041	22002064	TttttGtttACTACACtCAGaGG	9	537.5
chr1	218453673	218453696	TtGGgattctCTACAtACAGaGG	9	537.5
chr1	218248492	218248515	gtatAGcctACTACACACctaGG	10	537.5
chr1	217171728	217171751	TGttgtttGcCTACAaACAtTGG	9	537.5	NM_001134285	ESRRG
chr1	216490701	216490724	TGtcgGGgaACaACACACAtTGG	7	537.5	NM_007123	USH2A
chr1	216490701	216490724	TGtcgGGgaACaACACACAtTGG	7	537.5	NM_206933	USH2A
chr1	213743482	213743505	gctGAGtttcCTACACACccaGG	10	537.5
chr1	213673064	213673087	gtatAGtctACTACACACctaGG	10	537.5
chr1	212737516	212737539	gtatAGcccACTACACACctaGG	10	537.5
chr1	212717518	212717541	gtatAGcttACTACACACctaGG	10	537.5
chr1	211489924	211489947	gcaaAGtctACTACACACctaGG	10	537.5
chr1	210260682	210260705	gaGGAGGgtgCcACACACAGgGG	7	537.5	NM_001146264	SYT14
chr1	209484919	209484942	TacaAGGgaACaACACACAcTGG	7	537.5
chr1	209450588	209450611	gcatAGcctACTACACAtAtaGG	10	537.5
chr1	208699087	208699110	gaGGAGaccACaACACACAGgGG	7	537.5
chr1	204278679	204278702	gtatAGcctACTACACACgtaGG	10	537.5	NM_014935	PLEKHA6
chr1	203353247	203353270	TGtGtatgtcCTACAaACAaTGG	9	537.5
chr1	202721534	202721557	gtatAGccaACTACACACctaGG	10	537.5	NM_006618	KDM5B
chr1	202505388	202505411	gtacAGcctACTACACACctaGG	10	537.5	NM_032104	PPP1R12B
chr1	200561918	200561941	gtatAGcctACTACACACttaGG	10	537.5	NM_014875	KIF14
chr1	19786688	19786711	TaaGcacttACTACACACtGTGG	8	537.5	NM_001206541	CAPZB
chr1	19575989	19576012	gtttAGcctACTACACACctaGG	10	537.5	NM_015047	EMC1
chr1	195754899	195754922	actaAtatGACTACAtACAGTGG	8	537.5
chr1	194877040	194877063	gtatAGcctACTACACACctaGG	10	537.5
chr1	193506670	193506693	gtatAGcctACTACACACctaGG	10	537.5
chr1	193318348	193318371	TcccAaataACTACAaACAGTGG	8	537.5
chr1	191820900	191820923	gtatAGcctACTACACACctaGG	10	537.5
chr1	191579072	191579095	gtatAGtctACTACACACctaGG	10	537.5
chr1	189184573	189184596	gtatAGcttACTACACACctaGG	10	537.5
chr1	185545920	185545943	TGGtgGtgaACaACACACAcTGG	7	537.5	NR_110793	LINC01350
chr1	18477608	18477631	TGaaAGGtccCTcCACACAGaGG	7	537.5	NM_032880	IGSF21
chr1	184551603	184551626	aatGAGtgccCTACACAgAGaGG	9	537.5	NM_030806	C1orf21
chr1	182713816	182713839	gtatAGccaACTACACACctaGG	10	537.5
chr1	181709886	181709909	acaaAGGtGACTgCACACAaTGG	7	537.5	NM_000721	CACNA1E
chr1	180779338	180779361	atttttGAGcCTACAtACAcgGG	10	537.5	NM_004736	XPR1
chr1	179569580	179569603	TataAccttACTACACACctaGG	10	537.5	NM_001199091	TDRD5
chr1	179569580	179569603	TataAccttACTACACACctaGG	10	537.5	NM_173533	TDRD5
chr1	179569580	179569603	TataAccttACTACACACctaGG	10	537.5	NM_001199089	TDRD5
chr1	179567193	179567216	atatAGcctACTACACACctaGG	10	537.5	NM_001199091	TDRD5
chr1	179567193	179567216	atatAGcctACTACACACctaGG	10	537.5	NM_173533	TDRD5
chr1	179567193	179567216	atatAGcctACTACACACctaGG	10	537.5	NM_001199089	TDRD5
chr1	175960354	175960377	gtatAGactACTACACACttaGG	10	537.5	NM_022457	RFWD2
chr1	170478769	170478792	gtatAGcctACTACACACctaGG	10	537.5
chr1	170215971	170215994	gtatAGcctACTACACACctgGG	10	537.5
chr1	166359040	166359063	aGGtttctaACTACACACcaaGG	10	537.5
chr1	161551800	161551823	TaGGcttctgCTACACAaAGTGG	8	537.5	NR_047648	FCGR2C
chr1	15923575	15923598	TGcGAGatctCTgCACACAcTGG	7	537.5
chr1	158291728	158291751	TGGtgGGgagCaACACACAcTGG	7	537.5
chr1	158138577	158138600	TtatActtcACTACAtACAGaGG	9	537.5
chr1	155888344	155888367	aaatAGcctACTACACACctaGG	10	537.5	NM_014949	KIAA0907
chr1	151289017	151289040	aGGGAGacacaTACACACAtTGG	7	537.5	NM_002651	PI4KB
chr1	151271209	151271232	TaattGagaACTACACACgaaGG	10	537.5	NM_002651	PI4KB
chr1	117863686	117863709	TGaccaGctcCTACACAgAaaGG	10	537.5
chr1	117368936	117368959	acccAGGtccCTACACACccTGG	9	537.5
chr1	116474457	116474480	gcacAGcctACTACACACctaGG	10	537.5
chr1	114326959	114326982	gtatAGcctACTACACACctaGG	10	537.5	NM_018364	RSBN1
chr1	113690766	113690789	TGaccaGctcCTACACAgAaaGG	10	537.5
chr1	111887682	111887705	gtatAGcctACTACACACctaGG	10	537.5
chr1	108206988	108207011	TGGcgaGgaACaACACACAcTGG	7	537.5	NM_001079874	VAV3
chr1	107453214	107453237	gcatAGcttACTACACACctaGG	10	537.5
chr1	103301477	103301500	TtaattcAtACTACACAgAtgGG	10	537.5
chr1	10175802	10175825	atacAGcctACTACACACctaGG	10	537.5	NM_001105562	UBE4B
chr1	151688642	151688665	aGGGgcGgctCTtCACACAaaGG	9	537.232	NM_001172648	CELF3
chr1	42381891	42381914	gtGGctGccACTAaACACAaTGG	8	536.78	NM_024503	HIVEP3
chr1	42381891	42381914	gtGGctGccACTAaACACAaTGG	8	536.78	NR_038261	HIVEP3
chr1	79158235	79158258	TccctGGgtACcACACACAtgGG	9	536.54
chr1	153507937	153507960	caGtctcAGgCcACACACAaTGG	9	536.272	NM_014624	S100A6
chr1	12195970	12195993	ccaGAaGgGcCTgCACACAGTGG	7	535.89	NM_001243	TNFRSF8
chr1	27530521	27530544	aGactGGgGcCTAgACACAagGG	9	535.438
chr1	38491168	38491191	aaGGgaGtGcaTACACACAaTGG	8	535.212
chr1	76989277	76989300	gatctccAGACTACAgACAaaGG	10	535	NM_001160011	ST6GALNAC3
chr1	63864488	63864511	TGattatccACTACAaACAcgGG	10	535	NM_013339	ALG6
chr1	56567749	56567772	TaaagcctGACTACACACtcaGG	10	535
chr1	202279660	202279683	ctctccaAGACTACACcCAGaGG	9	535	NM_001017403	LGR6
chr1	202279660	202279683	ctctccaAGACTACACcCAGaGG	9	535	NM_021636	LGR6
chr1	202279660	202279683	ctctccaAGACTACACcCAGaGG	9	535	NM_001017404	LGR6
chr1	198947112	198947135	TGtatttcaACTACACACtcaGG	10	535
chr1	186749508	186749531	TGGccaatttCTACACAgAaaGG	10	535
chr1	176475879	176475902	accctaaAGACTACACAaAaaGG	10	535	NM_020318	PAPPA2
chr1	17016301	17016324	ctGcAcGgGgCTgCACACAGTGG	7	535
chr1	166619947	166619970	TccattGAGACcACACACAaTGG	7	535
chr1	166067016	166067039	TGGtccttccCTACACACccTGG	9	535	NM_001017961	FAM78B
chr1	147104080	147104103	TGGctcctGACTtCACACAGTGG	6	535
chr1	104844398	104844421	TGGatctgtcCTACACcCAaaGG	10	535
chr1	29444250	29444273	aGaGtGtgcACTtCACACAGgGG	8	534.76	NM_004437	EPB41
chr1	244253205	244253228	aGGcAttAtgCTACtCACAaTGG	8	534.534
chr1	246183616	246183639	cGaGAaattACTAaACACAtTGG	8	534.52	NM_001167740	SMYD3
chr1	44378479	44378502	aGtctGGcagCTtCACACAGgGG	9	534.012	NM_001270463	ST3GAL3
chr1	164655056	164655079	TaaGtGcAttCTAtACACAcaGG	9	533.856	NM_002585	PBX1
chr1	39566019	39566042	gGGaAaGgaggTACACACAagGG	9	533.63	NM_012090	MACF1
chr1	12572010	12572033	actcAaGAGtCTtCACACAcTGG	8	533.616	NM_018156	VPS13D
chr1	2447597	2447620	gtGGccGtGtCTgCACACAGaGG	8	533.404	NM_018216	PANK4
chr1	173686577	173686600	aGaGcctAGcCTACtCACAtTGG	8	533.404	NM_014458	KLHL20
chr1	32081325	32081348	TcacAGaAcctTACACACAaaGG	9	533.164
chr1	64941750	64941773	aGtGAaatGtCcACACACAcaGG	9	532.952	NM_020925	CACHD1
chr1	115050447	115050470	cGGtgGatGgCTAgACACAGTGG	7	532.952	NM_015906	TRIM33
chr1	48544198	48544221	aGGtgGtAtgCTAgACACAGTGG	7	532.726
chr1	11531195	11531218	ctGGctGtGtgTACACACAtTGG	8	532.726
chr1	78656226	78656249	actGgGcAaACaACACACAcTGG	8	532.5
chr1	69843941	69843964	TaGatGatGcCTACtCACAcTGG	8	532.5
chr1	6562946	6562969	cGccgGGgGgCTgCACACAGcGG	8	532.5
chr1	58354585	58354608	aGGaAcagGgCTACcCACAGaGG	8	532.5	NM_021080	DAB1
chr1	46869218	46869241	aGaGgtGAtgCcACACACAGaGG	8	532.5	NM_001441	FAAH
chr1	31395939	31395962	catGcGcAcACcACACACAGaGG	8	532.5
chr1	31157833	31157856	aGcacGGgGcCcACACACAcTGG	8	532.5
chr1	2978717	2978740	gGGcActAttCTgCACACAGgGG	8	532.5	NR_015440	LINC00982
chr1	239874447	239874470	gatGgGcAaACaACACACAagGG	9	532.5	NR_103776	CHRM3-AS2
chr1	239874447	239874470	gatGgGcAaACaACACACAagGG	9	532.5	NM_000740	CHRM3
chr1	236786037	236786060	aaGtAGaAatCTAgACACAaaGG	9	532.5
chr1	234371582	234371605	gGGtgGcAaggTACACACAccGG	9	532.5	NM_173508	SLC35F3
chr1	234371582	234371605	gGGtgGcAaggTACACACAccGG	9	532.5	NM_001300845	SLC35F3
chr1	231731461	231731484	aGtGtGGtctCTcCACACAaTGG	8	532.5	NR_028395	TSNAX-DISC1
chr1	231731461	231731484	aGtGtGGtctCTcCACACAaTGG	8	532.5	NR_034037	LINC00582
chr1	229777611	229777634	caGGtGcAtgCTACcCACAccGG	9	532.5	NM_014777	URB2
chr1	213179401	213179424	aGaagGtAcACTcCACACAagGG	9	532.5	NM_001300755	ANGEL2
chr1	210885651	210885674	gatGtGaAaACTtCACACAtgGG	9	532.5	NM_002238	KCNH1
chr1	199821094	199821117	aGGaAcaAttCaACACACAaTGG	8	532.5
chr1	171116074	171116097	TtGtgtGtGggTACACACAtgGG	9	532.5	NR_002601	FMO6P
chr1	152508456	152508479	aGGtgtGtGtgTACACACAaTGG	8	532.5
chr1	143271074	143271097	caGGtGctGcCTgCACACAGgGG	8	532.5
chr1	12533961	12533984	aGtGcGGttcCcACACACAaaGG	9	532.5	NM_018156	VPS13D
chr1	121182968	121182991	aGtGtGGtacCTAtACACAGTGG	7	532.5
chr1	115853243	115853266	gGGaAtatGtCcACACACAtTGG	8	532.5	NM_002506	NGF
chr1	114279878	114279901	aaGaAcaAGttTACACACAcaGG	9	532.5	NM_006608	PHTF1
chr1	109198909	109198932	TaaGgGaAacCTtCACACAcaGG	9	532.5	NM_144584	HENMT1
chr1	105017110	105017133	TaGatGatGtCTACcCACAcTGG	8	532.5
chr1	102098758	102098781	gGGcAccAccCaACACACAtTGG	8	532.5
chr1	94491083	94491106	aGGGgcagGgCcACACACAtcGG	9	532.034	NM_000350	ABCA4
chr1	144879882	144879905	TGtGttcAttCcACACACAcTGG	8	532.034	NM_001198834	PDE4DIP
chr1	144879882	144879905	TGtGttcAttCcACACACAcTGG	8	532.034	NM_001278267	NBPF20
chr1	27923705	27923728	gGacAccctcCTACAtACAGTGG	9	531.582	NM_001029882	AHDC1
chr1	113556693	113556716	TatGAcaAccCTtCACACAcTGG	8	531.582	NR_103777	LOC100996251
chr1	72382703	72382726	TaGagGGcataTACACACAcaGG	9	531.13	NM_173808	NEGR1
chr1	168523456	168523479	actGgtGgtcCTACACcCAGgGG	10	531.13
chr1	60626450	60626473	aGtGAGctatCTACcCACAaTGG	8	530.904
chr1	243633473	243633496	gcaGAaGgcACTgCACACAtgGG	9	530.904	NM_006642	SDCCAG8
chr1	18678201	18678224	gaGGtGagtAtTACACACAcgGG	9	530.678	NM_032880	IGSF21
chr1	151432526	151432549	TctGctGAatCTACtCACAaTGG	8	530.678
chr1	110469862	110469885	aGacctGtcACTcCACACAtgGG	10	530.622	NM_000757	CSF1
chr1	239967778	239967801	gGacctccGcCTACACAgAGcGG	10	530.452	NM_000740	CHRM3
chr1	182377240	182377263	TttcAtGAtgCTAgACACAGTGG	7	530.452	NR_034131	LINC00272
chr1	180562342	180562365	aaaGccGAGtCTgCACACAGaGG	8	530.452
chr1	161932141	161932164	ctaccGGgGAaTACACACAGgGG	8	530.438	NM_007348	ATF6
chr1	225972738	225972761	gttGctGgGAtTACACACAtgGG	9	530.226	NM_001130440	SRP9
chr1	224329292	224329315	TaGatGGttctTACACACAtaGG	9	530.226	NM_001136115	FBXO28
chr1	209834946	209834969	TtGactGgaACTACtCACAGgGG	8	530.226
chr1	198141744	198141767	TttGtaGgcACTAtACACAcaGG	9	530.226	NM_133494	NEK7
chr1	17471860	17471883	TttGtcGActCTcCACACAGTGG	7	530.226
chr1	163510278	163510301	gGcagGGgaACaACACACAcTGG	8	530.226
chr1	15348999	15349022	gGaccaGgctCTACAgACAGaGG	10	530.226	NM_015209	KAZN
chr1	15348999	15349022	gGaccaGgctCTACAgACAGaGG	10	530.226	NM_001018000	KAZN
chr1	15348999	15349022	gGaccaGgctCTACAgACAGaGG	10	530.226	NM_001018001	KAZN
chr1	15348999	15349022	gGaccaGgctCTACAgACAGaGG	10	530.226	NM_001017999	KAZN
chr1	113587707	113587730	TGaGgaaAatCTAaACACAagGG	9	530.226	NR_103777	LOC100996251
chr1	111172186	111172209	aaaGtGctGAaTACACACAGgGG	8	530.226	NM_001204269	KCNA2
chr1	109385927	109385950	gGGaAaacaAtTACACACAcaGG	9	530.226	NR_049760	AKNAD1
chr1	99574577	99574600	gGGagGagaACaACACACAcTGG	8	530	NR_033940	LOC100129620
chr1	9696205	9696228	TGtGtGtgacaTACACACAtgGG	9	530
chr1	96810575	96810598	gGaagGGgaACaACACACAccGG	9	530	NR_110693	LOC101928241
chr1	96791346	96791369	TccacGaAGgCTgCACACAGTGG	7	530	NR_110693	LOC101928241
chr1	96736135	96736158	TaGagaGgaACaACACACAcTGG	8	530	NR_110693	LOC101928241
chr1	94843753	94843776	gGccActgGACTAaACACAcgGG	9	530
chr1	9311473	9311496	aGcagGccttCTACACAgAGgGG	10	530	NM_004285	H6PD
chr1	9311473	9311496	aGcagGccttCTACACAgAGgGG	10	530	NM_001282587	H6PD
chr1	91231154	91231177	gGcagGGgaACaACACACAcTGG	8	530
chr1	91230553	91230576	aGGttGctcACTACcCACAaaGG	9	530
chr1	90362041	90362064	TaGctGagaAaTACACACAGTGG	7	530	NM_001134479	LRRC8D
chr1	90362041	90362064	TaGctGagaAaTACACACAGTGG	7	530	NM_018103	LRRC8D
chr1	89689984	89690007	caGagGGgaACaACACACAccGG	9	530
chr1	88516408	88516431	caGcAGGtttCaACACACAtgGG	9	530
chr1	8746326	8746349	TaaatGcAGgCTAgACACAGTGG	7	530	NM_001042681	RERE
chr1	86469495	86469518	aGtcAcatGACTAgACACAtgGG	9	530	NM_152890	COL24A1
chr1	8623410	8623433	aGaGAGagtcCTtCACACAGaGG	8	530	NM_001042681	RERE
chr1	81522163	81522186	TtaatGGtGgtTACACACAcTGG	8	530
chr1	78575688	78575711	gGaagGGgaACTtCACACAcgGG	9	530	NM_017655	GIPC2
chr1	75161071	75161094	caGagGGgaACaACACACAcTGG	8	530
chr1	71731405	71731428	gaGagGGgaACaACACACAcTGG	8	530
chr1	71157258	71157281	gaGaAGagcACTcCACACAGaGG	8	530
chr1	69929185	69929208	aGcagGGgaACaACACACAcTGG	8	530
chr1	69731194	69731217	aGaagGGgaACaACACACAcTGG	8	530
chr1	69079823	69079846	ctGctctgGgCTACACACtGaGG	10	530
chr1	66114900	66114923	TaGagaGgaACaACACACAcTGG	8	530
chr1	65039277	65039300	ctGcctttGtCTACACtCAGaGG	10	530	NM_020925	CACHD1
chr1	65039277	65039300	ctGcctttGtCTACACtCAGaGG	10	530	NM_001293274	CACHD1
chr1	64851650	64851673	atGGgaGgtACaACACACAcTGG	8	530
chr1	63535152	63535175	aGtGAcagcAaTACACACAaTGG	8	530
chr1	61406117	61406140	gGaagGGAagaTACACACAGaGG	8	530	NR_110617	NFIA-AS2
chr1	59447860	59447883	gGGagcGgaACaACACACAtTGG	8	530
chr1	57648867	57648890	gccGAGcAttCTAaACACAagGG	9	530	NM_021080	DAB1
chr1	56205165	56205188	gGGagGGgagCaACACACAcTGG	8	530
chr1	5617084	5617107	gGatgcatGgCTACACAtAGTGG	9	530
chr1	55388087	55388110	TaGagaGgaACaACACACAcTGG	8	530
chr1	54490533	54490556	TaGagGGgagCaACACACAcTGG	8	530
chr1	49721646	49721669	caGagGGgaACaACACACAcTGG	8	530	NM_032785	AGBL4
chr1	48721873	48721896	aaGagGGgaACaACACACAcTGG	8	530
chr1	47629829	47629852	gaaGgaGAtACgACACACAcaGG	9	530
chr1	45475134	45475157	caGGAaGctgCTACtCACAGTGG	7	530	NM_024602	HECTD3
chr1	43254263	43254286	ctGGAcGgtcCcACACACAcaGG	9	530	NM_001242750	LOC100129924
chr1	42519142	42519165	gGGagGGgagCaACACACAcTGG	8	530
chr1	38777240	38777263	TGaatGagGcCcACACACAcTGG	8	530
chr1	38656301	38656324	ccttActAccCTACACtCAGaGG	10	530
chr1	37421018	37421041	TcacAGcAccCaACACACAGTGG	7	530	NM_000831	GRIK3
chr1	3589859	3589882	aGcGAcagaACTgCACACAcgGG	9	530	NM_001204184	TP73
chr1	35762137	35762160	aGGGgGacaggTACACACAaTGG	8	530	NM_005095	ZMYM4
chr1	34756614	34756637	TGctgGaAatCcACACACAtTGG	8	530
chr1	3148669	3148692	gttGcaGgGACaACACACAGaGG	8	530	NM_199454	PRDM16
chr1	2909897	2909920	caGagGGgaACaACACACAcTGG	8	530
chr1	25927062	25927085	gctGActAtACcACACACAGgGG	8	530
chr1	2579541	2579564	gGtttGGAattTACACACAGgGG	8	530	NM_001242672	TTC34
chr1	25033016	25033039	atGGtaGccACTAaACACAtgGG	9	530
chr1	247524893	247524916	aGctgGctGACTgCACACAaaGG	9	530
chr1	2469995	2470018	aGGagGGgttCTgCACACAaaGG	9	530
chr1	2469889	2469912	aGGagGGgctCTgCACACAGaGG	8	530
chr1	2469718	2469741	aGGagGGgctCTgCACACAGaGG	8	530
chr1	2469592	2469615	aGGagGGgctCTgCACACAGaGG	8	530
chr1	244852276	244852299	aGaGAGtgatCaACACACAGaGG	8	530	NM_016076	DESI2
chr1	244040378	244040401	gGaagGGgaACaACACACAccGG	9	530
chr1	242991816	242991839	aGGagGGcatCcACACACAagGG	9	530
chr1	240924062	240924085	aGacctGAcAgTACACACAaTGG	8	530
chr1	240501136	240501159	aGcagaGAaACTAaACACAGTGG	7	530	NM_020066	FMN2
chr1	240120687	240120710	gGcacatgGgCTACACACgGaGG	10	530
chr1	239536371	239536394	TaGagtGgaACaACACACAcTGG	8	530
chr1	237398447	237398470	TttGcaaAtACTAtACACAGaGG	8	530	NM_001035	RYR2
chr1	23417889	23417912	ataGcaatGcCTACACcCAGaGG	10	530	NM_033631	LUZP1
chr1	234100410	234100433	aGtGgatgagCTACAgACAGaGG	10	530	NM_173508	SLC35F3
chr1	234020834	234020857	gGGagaGgaACaACACACAcTGG	8	530
chr1	232895483	232895506	aGtaAcatagCTACAtACAGaGG	10	530
chr1	232676808	232676831	gGGagaGgaACaACACACAcTGG	8	530
chr1	230230555	230230578	TtaGgcaAaACaACACACAagGG	9	530	NM_001291866	GALNT2
chr1	230230555	230230578	TtaGgcaAaACaACACACAagGG	9	530	NM_004481	GALNT2
chr1	229964808	229964831	gGaagGGgaACaACACACAccGG	9	530
chr1	227775706	227775729	gttGgGGgaACaACACACAcTGG	8	530	NR_102302	ZNF678
chr1	226753002	226753025	catGAaGgaACTAtACACAGaGG	8	530	NM_001003665	C1orf95
chr1	225420679	225420702	gGcagGGgaACaACACACAcTGG	8	530	NM_001373	DNAH14
chr1	225320082	225320105	gtGGcaGgaACaACACACAtTGG	8	530	NM_001373	DNAH14
chr1	224903615	224903638	ctacAGcAcACTtCACACAGTGG	7	530	NM_152495	CNIH3
chr1	224624442	224624465	aaatAccActCTACACACtGaGG	10	530
chr1	223459149	223459172	aaGtgGGgaACcACACACAccGG	9	530	NM_017982	SUSD4
chr1	223459149	223459172	aaGtgGGgaACcACACACAccGG	9	530	NM_001037175	SUSD4
chr1	221610079	221610102	atGtAtatGAgTACACACAtcGG	9	530
chr1	22082683	22082706	TaaGtttAGgCTAgACACAGTGG	7	530	NM_001032730	USP48
chr1	22082683	22082706	TaaGtttAGgCTAgACACAGTGG	7	530	NM_032236	USP48
chr1	220821201	220821224	gaGagGGgaACaACACACAcTGG	8	530	NM_018650	MARK1
chr1	220619119	220619142	TccaAaGAagaTACACACAtgGG	9	530
chr1	219291968	219291991	aaGaAGagaACaACACACAcTGG	8	530	NR_038845	LYPLAL1-AS1
chr1	218533822	218533845	gtGagGGgaACaACACACAcTGG	8	530	NM_003238	TGFB2
chr1	217209972	217209995	TaGagGagaACaACACACAcTGG	8	530	NM_001134285	ESRRG
chr1	216992129	216992152	atcGgGGgaACaACACACAcTGG	8	530	NM_001134285	ESRRG
chr1	216567345	216567368	actaAaGAGgaTACACACAtgGG	9	530	NM_007123	USH2A
chr1	216567345	216567368	actaAaGAGgaTACACACAtgGG	9	530	NM_206933	USH2A
chr1	216350830	216350853	gttcAGcAGttTACACACAacGG	9	530	NM_007123	USH2A
chr1	216350830	216350853	gttcAGcAGttTACACACAacGG	9	530	NM_206933	USH2A
chr1	216016119	216016142	gcGagGGgaACaACACACAcTGG	8	530	NM_206933	USH2A
chr1	215809828	215809851	TttaAtcAaACaACACACAtTGG	8	530	NM_206933	USH2A
chr1	215349854	215349877	attGgGGgaACaACACACAcTGG	8	530	NM_001017424	KCNK2
chr1	215349854	215349877	attGgGGgaACaACACACAcTGG	8	530	NM_014217	KCNK2
chr1	215110019	215110042	aaGGgGtctACaACACACAcaGG	9	530
chr1	213659786	213659809	aGGctttAaAgTACACACAtaGG	9	530
chr1	210112597	210112620	acaGAtGAataTACACACAcaGG	9	530	NM_001146264	SYT14
chr1	209760159	209760182	gctGAGagGtCaACACACAGgGG	8	530	NM_020439	CAMK1G
chr1	209539122	209539145	gaGGgaGAatCTACtCACAGaGG	8	530
chr1	204754178	204754201	gGGagGGgagCaACACACAcTGG	8	530
chr1	201609520	201609543	aaaGgaGAcACTAgACACAGTGG	7	530
chr1	199755407	199755430	aaGGcaaAaAtTACACACAGTGG	7	530
chr1	195578194	195578217	TGatgGctGtCTgCACACAtTGG	8	530
chr1	194598799	194598822	gGGagtGgaACaACACACAcTGG	8	530
chr1	194085387	194085410	aGatttGAGcCaACACACAGaGG	8	530
chr1	193839876	193839899	gGaagGGgaACaACACACAcTGG	8	530
chr1	193553964	193553987	aGGttaGAagCTtCACACAagGG	9	530
chr1	193113868	193113891	TcaGttcAtACTtCACACAacGG	9	530	NM_024529	CDC73
chr1	192289233	192289256	aGaagGGtaACaACACACAcTGG	8	530	NM_001039152	RGS21
chr1	191223062	191223085	TcaGAcaAactTACACACAaaGG	9	530
chr1	189848554	189848577	gGtagGGgaACaACACACAcTGG	8	530
chr1	188186225	188186248	aaaatGcAtgCTACAtACAGaGG	10	530
chr1	182719036	182719059	gGcagGGgaACaACACACAcTGG	8	530
chr1	181301317	181301340	TtGagGGgagCaACACACAcTGG	8	530
chr1	177490841	177490864	TaacAtGAtgCTAgACACAtTGG	8	530
chr1	176665174	176665197	atGGAacAttCTgCACACAGcGG	8	530	NM_020318	PAPPA2
chr1	175770936	175770959	TtGaAtacaAgTACACACAGTGG	7	530
chr1	172719675	172719698	TcGagtGgaACaACACACAcTGG	8	530
chr1	172494906	172494929	gGaagaaAtgCTACACAgAGaGG	10	530
chr1	171420316	171420339	ctGtgGGgaACaACACACAcTGG	8	530
chr1	170837240	170837263	caGtgGccttCTACACAgAGTGG	9	530
chr1	169495192	169495215	ctGGtGGctcCTAaACACAGaGG	8	530	NM_000130	F5
chr1	169149019	169149042	aGGagGGgagCaACACACAcTGG	8	530	NM_013330	NME7
chr1	168730239	168730262	cctGtGGgaACcACACACAcaGG	9	530
chr1	16828064	16828087	aacGtaGgctCTACACAgAGaGG	10	530
chr1	165424337	165424360	ctcttGcAatCTACAtACAGTGG	9	530
chr1	164925285	164925308	TaacAtcAGgCaACACACAagGG	9	530
chr1	164798828	164798851	catGgGGgaACaACACACAcTGG	8	530	NM_002585	PBX1
chr1	164537244	164537267	caGcAGtgaACTAaACACAcaGG	9	530	NM_002585	PBX1
chr1	16388579	16388602	cGGccaGAacCTACcCACAagGG	9	530	NM_182623	FAM131C
chr1	161627678	161627701	caaGAaGAatCTAaACACAcaGG	9	530
chr1	161545838	161545861	caaGAaGAatCTAaACACAcaGG	9	530
chr1	158115932	158115955	gaGagGGAacCaACACACAcaGG	9	530
chr1	157705211	157705234	TaGagaGgaACaACACACAtTGG	8	530
chr1	157356038	157356061	gaGagGGgaACaACACACAcTGG	8	530
chr1	155467488	155467511	aGGGtcaAatgTACACACAaTGG	8	530	NM_018489	ASH1L
chr1	15479160	15479183	aacGtGGAtgCTAaACACAGaGG	8	530	NM_001136217	TMEM51
chr1	15307938	15307961	ccttAtctGtCTACACAgAGTGG	9	530	NM_015209	KAZN
chr1	15307938	15307961	ccttAtctGtCTACACAgAGTGG	9	530	NM_001018000	KAZN
chr1	15307938	15307961	ccttAtctGtCTACACAgAGTGG	9	530	NM_001018001	KAZN
chr1	15307938	15307961	ccttAtctGtCTACACAgAGTGG	9	530	NM_001017999	KAZN
chr1	147748799	147748822	gGaGcaagGACaACACACAcTGG	8	530	NM_001037501	NBPF8
chr1	14759243	14759266	cGGagaGgaACaACACACAccGG	9	530
chr1	143281738	143281761	gGaagGGgaACaACACACAcTGG	8	530
chr1	120038218	120038241	TaGGttcAacCcACACACAagGG	9	530
chr1	118317921	118317944	gGGagGagaACaACACACAcTGG	8	530
chr1	118021720	118021743	catGgGGgaACaACACACAcTGG	8	530	NM_006699	MAN1A2
chr1	116986593	116986616	cactAGaAGcCcACACACAagGG	9	530
chr1	113693878	113693901	caGagGGgaACaACACACAcTGG	8	530
chr1	111956370	111956393	gGaGctagtgCTACACAgAGTGG	9	530
chr1	111834421	111834444	gGGagGGgagCaACACACAcTGG	8	530	NM_021797	CHIA
chr1	111108394	111108417	aGacAcagctCTACACAgAGaGG	10	530
chr1	110465953	110465976	TGaGcaGcccCTgCACACAGTGG	7	530	NM_000757	CSF1
chr1	110283807	110283830	ccaGtccAtcCTACACAaAGaGG	10	530
chr1	108762793	108762816	atGGgaGgaACaACACACAcTGG	8	530
chr1	107153548	107153571	TttcAtaAGtCTgCACACAGTGG	7	530
chr1	10354012	10354035	TtaaAGaAtgCTACtCACAaaGG	9	530	NM_183416	KIF1B
chr1	101889763	101889786	caGagGGAagCaACACACAcTGG	8	530
chr1	101603019	101603042	gaaaAaGtagCTACACtCAGTGG	9	530
chr1	100762632	100762655	aaGagGGgaACaACACACAcTGG	8	530
chr1	51712866	51712889	aaaaAaataACTACACACtGTGG	9	529.76	NM_014372	RNF11
chr1	222638245	222638268	accattGAtAaTACACACAtgGG	10	529.704
chr1	162856715	162856738	caacAGGAacCTAaACACAcTGG	8	529.082
chr1	151694824	151694847	gaatAGtgttCTACACcCAGTGG	9	529.082	NM_001144956	RIIAD1
chr1	181578366	181578389	TatttcagGcCTACACcCAGgGG	10	528.63	NM_000721	CACNA1E
chr1	48517567	48517590	cttcttGccACTACACcCAGaGG	10	528.178
chr1	117275470	117275493	TctacaGAGgCTgCACACAGaGG	8	528.178
chr1	224622461	224622484	gGGGAaGAatCaACACACcagGG	8	528.024
chr1	78397544	78397567	TGtGgttgaAaTACACACAGgGG	8	527.952	NM_144573	NEXN
chr1	224865163	224865186	TtcagcGtccCTACACcCAGTGG	9	527.726	NM_152495	CNIH3
chr1	204822512	204822535	gGGGAcacacaTACACACAGaGG	8	527.726	NM_001160333	NFASC
chr1	200033368	200033391	TGatgcGgcACTAaACACAaTGG	8	527.726	NM_003822	NR5A2
chr1	200033368	200033391	TGatgcGgcACTAaACACAaTGG	8	527.726	NM_001276464	NR5A2
chr1	147706618	147706641	gctcAGctGACaACACACAtgGG	9	527.726	NR_120331	LOC101927468
chr1	147706618	147706641	gctcAGctGACaACACACAtgGG	9	527.726	NM_001037501	NBPF8
chr1	110433404	110433427	actGAattatCTACACAgAGTGG	9	527.726
chr1	96961158	96961181	gctctGGctgCTACACACtGaGG	10	527.5
chr1	83999646	83999669	TacagGGgaACaACACACAcTGG	8	527.5
chr1	83283530	83283553	TGattcaAaACTAaACACAGaGG	8	527.5
chr1	83020105	83020128	TaaagGGgaACaACACACAaTGG	8	527.5
chr1	74124748	74124771	aaaaAGGgaACaACACACAccGG	9	527.5
chr1	71106846	71106869	caGGAttttACTcCACACAtTGG	8	527.5
chr1	66552481	66552504	ctctActcaACTACACACtGTGG	9	527.5	NM_001037341	PDE4B
chr1	66552481	66552504	ctctActcaACTACACACtGTGG	9	527.5	NM_002600	PDE4B
chr1	66552481	66552504	ctctActcaACTACACACtGTGG	9	527.5	NM_001297441	PDE4B
chr1	66552481	66552504	ctctActcaACTACACACtGTGG	9	527.5	NM_001037340	PDE4B
chr1	66167158	66167181	gataAGGAttCTACtCACAaaGG	9	527.5
chr1	6359626	6359649	TtaccGGAcgCcACACACAGaGG	8	527.5	NM_007274	ACOT7
chr1	63403237	63403260	caGGtattctCTACACACtGgGG	10	527.5
chr1	63376922	63376945	TacagGGgaACaACACACAcTGG	8	527.5
chr1	56587056	56587079	TaaagGGgaACaACACACAcTGG	8	527.5
chr1	54694740	54694763	TGccAcccaACTcCACACAGaGG	8	527.5	NM_018070	SSBP3
chr1	49802029	49802052	TGGatGagatCTACcCACAcTGG	8	527.5	NM_032785	AGBL4
chr1	45931419	45931442	TttccGctGAtTACACACAcTGG	8	527.5	NM_007170	TESK2
chr1	44483684	44483707	TtctctGAGgCcACACACAcTGG	8	527.5
chr1	44364083	44364106	TGcacatAcAgTACACACAcaGG	9	527.5	NM_001270463	ST3GAL3
chr1	4407706	4407729	atGGAtataAaTACACACAcaGG	9	527.5
chr1	41640854	41640877	TGGataatGcCcACACACAtTGG	8	527.5
chr1	34761677	34761700	gGGacatgGAaTACACACAcaGG	9	527.5
chr1	34459548	34459571	TGGttatAagCTAgACACAtTGG	8	527.5	NM_001281956	CSMD2
chr1	31875740	31875763	acttAccAGAgTACACACAaTGG	8	527.5
chr1	30148919	30148942	gctGAGGgccCaACACACAGgGG	8	527.5
chr1	29037871	29037894	TGaagaaAtAaTACACACAagGG	9	527.5	NM_024482	GMEB1
chr1	25541339	25541362	TGctccGtcACTAaACACAcgGG	9	527.5
chr1	247645448	247645471	TGattttAaAaTACACACAGaGG	8	527.5
chr1	240666123	240666146	ataGAcctttCTACACACcGTGG	9	527.5	NM_022469	GREM2
chr1	239237942	239237965	attttGGAaACTAtACACAtgGG	9	527.5
chr1	237119174	237119197	TacagGGgaACaACACACAcTGG	8	527.5
chr1	233933880	233933903	aaacttGAacCTACACcCAGgGG	10	527.5
chr1	233068676	233068699	TGtGAcacatgTACACACAtTGG	8	527.5
chr1	23228991	23229014	atatgGGAGcaTACACACAcaGG	9	527.5	NM_017449	EPHB2
chr1	219279557	219279580	TtaGAtttaACgACACACAtaGG	9	527.5	NR_038845	LYPLAL1-AS1
chr1	216458584	216458607	aGtccctAGACTgCACACAGTGG	7	527.5	NM_007123	USH2A
chr1	216458584	216458607	aGtccctAGACTgCACACAGTGG	7	527.5	NM_206933	USH2A
chr1	209231241	209231264	TaaagGGgaACaACACACAcTGG	8	527.5
chr1	209004861	209004884	caaGccctcACTACACAaAGaGG	10	527.5
chr1	203829357	203829380	gatttttAaACTACACAaAGcGG	10	527.5
chr1	202714269	202714292	TacagGGgaACaACACACAaTGG	8	527.5	NM_006618	KDM5B
chr1	200777237	200777260	TaatAGtgaACTAtACACAGTGG	7	527.5	NM_203459	CAMSAP2
chr1	19486636	19486659	cctcAGtgagCTACACACtGTGG	9	527.5	NM_020765	UBR4
chr1	188439576	188439599	TGttgtGActaTACACACAcaGG	9	527.5
chr1	186577904	186577927	gcGGtctgtcCTACACAtAGaGG	10	527.5
chr1	174712074	174712097	TaaGtcatccCTACACtCAGaGG	10	527.5	NM_014857	RABGAP1L
chr1	170740625	170740648	TacagGGgaACaACACACAtTGG	8	527.5
chr1	166686926	166686949	TGGataGcagCTAaACACAGaGG	8	527.5
chr1	163346179	163346202	TtaagaGAGgCTAgACACAGaGG	8	527.5
chr1	158512909	158512932	ccaGAtatGACaACACACAcgGG	9	527.5
chr1	151062830	151062853	atctAGGActCTgCACACAGTGG	7	527.5	NM_144618	GABPB2
chr1	15095801	15095824	gtatAGttccCTACACtCAGgGG	10	527.5	NM_015209	KAZN
chr1	14732817	14732840	TGtGAtatataTACACACAaTGG	8	527.5
chr1	147230869	147230892	gatcAGGAtgCTgCACACAtaGG	9	527.5	NM_181703	GJA5
chr1	146573163	146573186	gctcAGctGACaACACACAtgGG	9	527.5	NR_103466	NBPF13P
chr1	120520527	120520550	caGGctctGACTAtACACAaTGG	8	527.5	NM_024408	NOTCH2
chr1	120520527	120520550	caGGctctGACTAtACACAaTGG	8	527.5	NM_001200001	NOTCH2
chr1	120378252	120378275	gttcAGctGACaACACACAtgGG	9	527.5	NM_001047980	NBPF7
chr1	118832733	118832756	TcactttAccCTACACtCAGaGG	10	527.5
chr1	118201943	118201966	gcccAcaAGACTgCACACAtaGG	9	527.5
chr1	115237671	115237694	aaccAtcAGAaTACACACAtgGG	9	527.5	NM_000036	AMPD1
chr1	115048103	115048126	gctcttcAcACTACACtCAGaGG	10	527.5	NM_015906	TRIM33
chr1	11301473	11301496	ataGcttAGACTAaACACAcaGG	9	527.5	NM_004958	MTOR
chr1	111331150	111331173	TGGatatAccCTcCACACAGgGG	8	527.5
chr1	111052367	111052390	TGcagGtgcACgACACACAGTGG	7	527.5
chr1	109982909	109982932	aGaagtttcACTACACAaAGaGG	10	527.5
chr1	107701718	107701741	gttatGcAGACcACACACAtTGG	8	527.5	NM_001113228	NTNG1
chr1	107701718	107701741	gttatGcAGACcACACACAtTGG	8	527.5	NM_014917	NTNG1
chr1	5811406	5811429	TGttgctttcCTACAgACAGaGG	10	525.226
chr1	153145820	153145843	TGaagttgtcCTACAgACAGaGG	10	525.226
chr1	86821387	86821410	TGGagaagaACaACACACAGTGG	7	525	NM_001184765	ODF2L
chr1	86821387	86821410	TGGagaagaACaACACACAGTGG	7	525	NM_020729	ODF2L
chr1	26046644	26046667	TctctaaAGACaACACACAaaGG	9	525	NM_020379	MAN1C1
chr1	22412252	22412275	cccatcatGACTACAaACAGaGG	10	525	NM_001791	CDC42
chr1	207977310	207977333	TGGGgcagatCTgCACACAagGG	9	525
chr1	171361118	171361141	TtcatcaAGACTgCACACAaTGG	8	525
chr1	169029704	169029727	TatcttaAGACaACACACAGTGG	7	525	NR_104091	LINC00970
chr1	54001764	54001787	gctGAtGcctCTgCACACAGTGG	8	524.972	NM_147193	GLIS1
chr1	210446052	210446075	TaGagGttttCTcCACACAtgGG	10	524.972
chr1	180555886	180555909	aGaacaaAGcCaACACACAaaGG	10	524.972
chr1	117979331	117979354	atGaAtGcctgTACACACAGTGG	8	524.534	NM_006699	MAN1A2
chr1	45150359	45150382	gGcaAGtgctCTgCACACAGaGG	9	524.52	NM_001145636	C1orf228
chr1	156901518	156901541	TttctGGctcCTcCACACAaaGG	10	524.054	NM_144702	LRRC71
chr1	202775025	202775048	aGcaAGtcccCTcCACACAaaGG	10	523.842	NM_006618	KDM5B
chr1	1415267	1415290	atGcAcacGcCcACACACAcgGG	10	523.63	NM_031921	ATAD3B
chr1	3442517	3442540	aGcccaGgGgCTgCACACAcaGG	10	523.404	NM_001409	MEGF6
chr1	17612700	17612723	gGtGcGtctgCcACACACAtgGG	10	523.404
chr1	37226782	37226805	gaGGctctGttTACACACAGaGG	9	523.39
chr1	207074992	207075015	aGaGcGtgtgCTACtCACAcTGG	9	523.178	NM_001185158	IL24
chr1	17512218	17512241	aGaGgGagctCTgCACACAtgGG	10	523.178
chr1	67522186	67522209	gGcatGaAtcCTACtCACAaaGG	10	522.952
chr1	179274336	179274359	gtGcAaGcagCcACACACAaaGG	10	522.952	NM_001252511	SOAT1
chr1	11734706	11734729	gGcGgGcgatCcACACACAGaGG	9	522.952	NM_001127325	MAD2L2
chr1	29186456	29186479	TGtGctcctcCTACtCACAcTGG	9	522.924	NM_000911	OPRD1
chr1	217318897	217318920	aaGatGtAacaTACACACAGTGG	8	522.726
chr1	113405577	113405600	gGaagGaAtgCTgCACACAGaGG	9	522.726
chr1	116381748	116381771	acGcAGacagCcACACACAtaGG	10	522.712	NM_005599	NHLH2
chr1	94482290	94482313	aGatAtGgatgTACACACAcaGG	10	522.5	NM_000350	ABCA4
chr1	91097201	91097224	gtGaAatAagCTAgACACAaTGG	9	522.5
chr1	84514221	84514244	gatGgGctGtgTACACACAaTGG	9	522.5
chr1	8442682	8442705	cGttActAcgtTACACACAaTGG	9	522.5	NM_001042681	RERE
chr1	65693962	65693985	gGaGgGtcagCTAaACACAaaGG	10	522.5	NM_203464	AK4
chr1	65693962	65693985	gGaGgGtcagCTAaACACAaaGG	10	522.5	NM_001005353	AK4
chr1	65693962	65693985	gGaGgGtcagCTAaACACAaaGG	10	522.5	NM_013410	AK4
chr1	6214248	6214271	gaGaAcaAccCTgCACACAGTGG	8	522.5	NM_015557	CHD5
chr1	60736883	60736906	gtGtgtGtGtaTACACACAGaGG	9	522.5
chr1	55436525	55436548	caGcAtGgccCTgCACACAtTGG	9	522.5
chr1	37639032	37639055	aGtGgaGttgtTACACACAcaGG	10	522.5
chr1	3708718	3708741	aGcaAtGtagCTACgCACAtTGG	9	522.5	NM_020710	LRRC47
chr1	3678771	3678794	gGaagGctGcCTAgACACAcaGG	10	522.5	NM_152492	CCDC27
chr1	35156328	35156351	aGtGtaGtataTACACACAaTGG	9	522.5
chr1	34252861	34252884	gGctgGctGgCTtCACACAacGG	10	522.5	NM_001281956	CSMD2
chr1	3422054	3422077	gcGtgtGgGgCTgCACACAcTGG	9	522.5	NM_001409	MEGF6
chr1	31586534	31586557	caGcctGgGgCcACACACAGTGG	8	522.5
chr1	30746977	30747000	caGaAaGgagCTACcCACAGTGG	8	522.5
chr1	30343688	30343711	gGaGctGgacCTcCACACAcTGG	9	522.5
chr1	26359830	26359853	gGctctGtGtCTACcCACAcTGG	9	522.5	NM_004455	EXTL1
chr1	2587517	2587540	gGaGcaGcacCcACACACAGaGG	9	522.5	NM_001242672	TTC34
chr1	25198511	25198534	caGcAcaAagCaACACACAcgGG	10	522.5
chr1	243531225	243531248	aaGaAcctGgCTAgACACAGTGG	8	522.5	NM_006642	SDCCAG8
chr1	226756666	226756689	cttGctGtGcCcACACACAagGG	10	522.5	NM_001003665	C1orf95
chr1	223882475	223882498	caGaAaaAataTACACACAcaGG	10	522.5
chr1	220624150	220624173	aGccttGtGgCTAgACACAtTGG	9	522.5
chr1	220436013	220436036	atGtgGtAttaTACACACAaTGG	9	522.5	NM_012414	RAB3GAP2
chr1	217167793	217167816	gtGtgtGtGttTACACACAtgGG	10	522.5	NM_001134285	ESRRG
chr1	216336749	216336772	atGtAtttGcaTACACACAtaGG	10	522.5	NM_206933	USH2A
chr1	21128337	21128360	atGtAtaAatgTACACACAtgGG	10	522.5
chr1	205273887	205273910	aGacAccAacaTACACACAagGG	10	522.5	NM_030952	NUAK2
chr1	204133410	204133433	gGctAaGcctCaACACACAcTGG	9	522.5	NM_000537	REN
chr1	196848631	196848654	ctGcAatAccCaACACACAcgGG	10	522.5
chr1	18586173	18586196	gaGtgtGtGtgTACACACAtaGG	10	522.5	NM_032880	IGSF21
chr1	178515396	178515419	aGtttGagGgCcACACACAGaGG	9	522.5	NR_033186	C1orf220
chr1	175219129	175219152	atGcAaGtactTACACACAcaGG	10	522.5
chr1	168154693	168154716	caaGcaGgGctTACACACAcaGG	10	522.5	NM_152902	TIPRL
chr1	165535877	165535900	gGaGgGctccCTACcCACAtgGG	10	522.5	NR_026744	LOC400794
chr1	160085809	160085832	cGtGgGatctgTACACACAtTGG	9	522.5	NM_000702	ATP1A2
chr1	157191616	157191639	gcGcAtGtatgTACACACAGTGG	8	522.5
chr1	152554121	152554144	aGatAccActCTAtACACAtTGG	9	522.5
chr1	151994827	151994850	gttcAtGtGtCTgCACACAtTGG	9	522.5	NR_103561	NBPF18P
chr1	149696949	149696972	aaGtcaGgGgCTgCACACAaaGG	10	522.5
chr1	149311424	149311447	aaGtcaGgGgCTgCACACAaaGG	10	522.5
chr1	116782697	116782720	gGaagGaAtgCTgCACACAGaGG	9	522.5
chr1	112453937	112453960	caGctGctGctTACACACAGgGG	9	522.5	NM_004980	KCND3
chr1	10221380	10221403	gGccAtctGcCTcCACACAcgGG	10	522.5	NM_001105562	UBE4B
chr1	118120598	118120621	gaaGctGgcACTACcCACAGgGG	9	522.034
chr1	206964342	206964365	TaGaAatgcctTACACACAcaGG	10	521.582
chr1	201094068	201094091	caGtgacAGcCTgCACACAGaGG	9	521.582
chr1	55265160	55265183	aGctgcaAcACTACcCACAGTGG	8	521.356	NM_001114108	TTC22
chr1	55265160	55265183	aGctgcaAcACTACcCACAGTGG	8	521.356	NM_017904	TTC22
chr1	211431280	211431303	aGatAGttttgTACACACAcaGG	10	521.13
chr1	3198884	3198907	aGaGcccccACTcCACACAcaGG	10	520.904	NM_199454	PRDM16
chr1	30944504	30944527	aaaGgtGgtACTAtACACAGaGG	9	520.904
chr1	217734939	217734962	aaaacGGtGtCTtCACACAtcGG	10	520.904	NM_018040	GPATCH2
chr1	54712036	54712059	caGctGGgctgTACACACAGTGG	8	520.678	NM_018070	SSBP3
chr1	53142147	53142170	aGGagGcgccCTgCACACAGTGG	8	520.678
chr1	40233993	40234016	TaGcctttGgCcACACACAGaGG	9	520.678	NM_001720	BMP8B
chr1	3282231	3282254	gaaGctGccACTgCACACAcaGG	10	520.678	NM_199454	PRDM16
chr1	18588494	18588517	caGGtGattctTACACACAtTGG	9	520.678	NM_032880	IGSF21
chr1	61339851	61339874	gctGtGataAgTACACACAGgGG	9	520.452
chr1	229256707	229256730	gcGGcctgGtCTgCACACAcTGG	9	520.452
chr1	208194435	208194458	catGgacAGcCaACACACAagGG	10	520.452
chr1	110022603	110022626	ctattGGgGcCTcCACACAagGG	10	520.452	NM_001040709	SYPL2
chr1	98270827	98270850	aGaGAcactgaTACACACAGTGG	8	520.226	NM_000110	DPYD
chr1	98270827	98270850	aGaGAcactgaTACACACAGTGG	8	520.226	NM_001160301	DPYD
chr1	74144063	74144086	gatGctGgaAgTACACACAaaGG	10	520.226
chr1	67891046	67891069	TaGtctGtttCTAaACACAaaGG	10	520.226	NM_015640	SERBP1
chr1	50754596	50754619	aGGagGcgtgtTACACACAGaGG	9	520.226
chr1	4439893	4439916	gcaaAacAaAaTACACACAcTGG	9	520.226
chr1	34236792	34236815	gaaGAtaAaggTACACACAGTGG	8	520.226	NM_001281956	CSMD2
chr1	31692214	31692237	atGGgtGgacaTACACACAcTGG	9	520.226	NM_024522	NKAIN1
chr1	28792669	28792692	gGtagtGAttCTtCACACAagGG	10	520.226	NM_023923	PHACTR4
chr1	28792669	28792692	gGtagtGAttCTtCACACAagGG	10	520.226	NM_001048183	PHACTR4
chr1	239138199	239138222	aatGtGGcacaTACACACAaTGG	9	520.226
chr1	213583050	213583073	aGaGcatgcACTAaACACAtTGG	9	520.226
chr1	204907880	204907903	caGGgatgGtCcACACACAtgGG	10	520.226	NM_001160333	NFASC
chr1	98709214	98709237	TatataGtGgCTgCACACAGTGG	8	520	NR_046088	LOC729987
chr1	96913709	96913732	gaGaAGctctCaACACACAtgGG	10	520
chr1	95149069	95149092	gGcccaGAtcCTtCACACAGgGG	9	520	NR_104131	LINC01057
chr1	95039218	95039241	gGatgtGgaACaACACACAcTGG	9	520
chr1	94506674	94506697	ccaGAcatGgCTACtCACAcaGG	10	520	NM_000350	ABCA4
chr1	93523396	93523419	aatGtGGtacCTAtACACAGTGG	8	520
chr1	91984075	91984098	aatGtGGtactTACACACAaTGG	9	520	NM_001134419	CDC7
chr1	91984075	91984098	aatGtGGtactTACACACAaTGG	9	520	NM_001134420	CDC7
chr1	90585206	90585229	aatGtGGtactTACACACAaTGG	9	520
chr1	89963398	89963421	aatGtGGtacaTACACACAaTGG	9	520
chr1	89498605	89498628	aaaGgtcAGgCTACcCACAaaGG	10	520
chr1	89422644	89422667	TaGagtGttggTACACACAaaGG	10	520	NM_001008661	CCBL2
chr1	8907184	8907207	aaaatGaAGgCTAgACACAGTGG	8	520
chr1	87830632	87830655	aatGtGGcacaTACACACAaTGG	9	520	NR_038324	LINC01364
chr1	87179625	87179648	aGGcActcttCTAaACACAtgGG	10	520	NM_001206653	SH3GLB1
chr1	85447120	85447143	aatGtGGtacaTACACACAaTGG	9	520	NM_153259	MCOLN2
chr1	83859233	83859256	aGccAGccacCcACACACAtgGG	10	520
chr1	83796022	83796045	gaGcActgtACTAaACACAagGG	10	520
chr1	82801719	82801742	gGGctGacttCTcCACACAtgGG	10	520
chr1	82040621	82040644	gcaGctGgaAgTACACACAGaGG	9	520
chr1	76707054	76707077	TatGtGatctCTgCACACAcTGG	9	520	NM_001160011	ST6GALNAC3
chr1	753841	753864	atGcActtcACTACtCACAGgGG	9	520	NR_103536	FAM87B
chr1	73358514	73358537	aGGctGacataTACACACAcaGG	10	520
chr1	73286218	73286241	aatGtGGtacaTACACACAaTGG	9	520
chr1	72634089	72634112	TtGcctaAacCcACACACAcaGG	10	520	NM_173808	NEGR1
chr1	72416443	72416466	gtaGtcaAtACTAaACACAGaGG	9	520	NM_173808	NEGR1
chr1	70314646	70314669	caatAtaAaACTAaACACAaTGG	9	520	NM_020794	LRRC7
chr1	68864400	68864423	gtaaActAaAtTACACACAtgGG	10	520
chr1	68567710	68567733	gctGcaGActCTgCACACAcaGG	10	520	NR_040077	GNG12-AS1
chr1	68567710	68567733	gctGcaGActCTgCACACAcaGG	10	520	NM_001002292	WLS
chr1	63843730	63843753	acaGAaaAtgCTAaACACAagGG	10	520	NM_013339	ALG6
chr1	610312	610335	TtGattGttggTACACACAcaGG	10	520
chr1	60041037	60041060	gtaaAatAaACcACACACAGaGG	9	520	NM_001244714	FGGY
chr1	60041037	60041060	gtaaAatAaACcACACACAGaGG	9	520	NM_001278224	FGGY
chr1	60041037	60041060	gtaaAatAaACcACACACAGaGG	9	520	NM_018291	FGGY
chr1	60041037	60041060	gtaaAatAaACcACACACAGaGG	9	520	NR_103473	FGGY
chr1	59260199	59260222	aGGagGcttcCcACACACAaaGG	10	520	NR_034015	LINC01135
chr1	5904342	5904365	gaGaActgcACTgCACACAGgGG	9	520
chr1	56891708	56891731	caGcgccAaACTAgACACAcaGG	10	520
chr1	55409552	55409575	TaGtAacttcCTAgACACAaTGG	9	520
chr1	54094733	54094756	atGGgGacatgTACACACAcaGG	10	520	NM_147193	GLIS1
chr1	53989581	53989604	gccGctGAtcCTgCACACAcTGG	9	520	NM_147193	GLIS1
chr1	50477335	50477358	aatGtGGtacaTACACACAaTGG	9	520	NM_032785	AGBL4
chr1	48837906	48837929	TaGttactGcCTAgACACAaTGG	9	520	NM_001286239	SPATA6
chr1	47116325	47116348	aatGtGGtatCTAtACACAaTGG	9	520	NM_001042546	ATPAF1
chr1	45977392	45977415	gctaAatAaACgACACACAtaGG	10	520	NM_001202431	PRDX1
chr1	45893212	45893235	aatGtGGtacaTACACACAaTGG	9	520	NM_007170	TESK2
chr1	44815808	44815831	TtcttGaActgTACACACAGaGG	9	520	NM_024066	ERI3
chr1	43767125	43767148	aGacgaaAGtCTAaACACAaTGG	9	520	NM_005424	TIE1
chr1	42765165	42765188	aGaGAcccccCcACACACAcTGG	9	520	NM_001198852	FOXJ3
chr1	42102953	42102976	atGatGataAaTACACACAaTGG	9	520	NM_024503	HIVEP3
chr1	41294313	41294336	aGaccGcccACcACACACAGTGG	8	520	NM_172163	KCNQ4
chr1	38773561	38773584	acatAtaAtACTAtACACAcaGG	10	520
chr1	37969274	37969297	aaaaAaaAGgCTgCACACAGTGG	8	520	NM_022756	MEAF6
chr1	379357	379380	TtGattGttggTACACACAcaGG	10	520
chr1	3598464	3598487	caGGccaAacCTAgACACAGTGG	8	520	NM_001204184	TP73
chr1	34710211	34710234	TcttAaatGtgTACACACAacGG	10	520
chr1	29601623	29601646	gtttAaGgaAaTACACACAaaGG	10	520	NM_005704	PTPRU
chr1	27096182	27096205	TttcAaGtccCTAtACACAaaGG	10	520	NM_139135	ARID1A
chr1	26580930	26580953	acacAGttGggTACACACAagGG	10	520	NM_001281517	CEP85
chr1	2546610	2546633	caGGtGtgagCTgCACACAGTGG	8	520	NM_033467	MMEL1
chr1	25374473	25374496	TcattcGtGtCTACcCACAGaGG	9	520
chr1	247484136	247484159	aaGGtGatataTACACACAtgGG	10	520	NM_032752	ZNF496
chr1	246934920	246934943	gtaGgGGgagCcACACACAcTGG	9	520
chr1	246850402	246850425	aGtcAGagttCTAtACACAagGG	10	520
chr1	246311709	246311732	caGagaGgaACTACcCACAGTGG	8	520	NM_001167740	SMYD3
chr1	242000554	242000577	TtaaAtatGcgTACACACAcaGG	10	520
chr1	24130952	24130975	gaGGctGtccCTACgCACAGgGG	9	520	NM_000191	HMGCL
chr1	239739058	239739081	aGaGAtatataTACACACAcaGG	10	520
chr1	238956963	238956986	aatGtGGtataTACACACAaTGG	9	520
chr1	236970247	236970270	aacGtGGtataTACACACAaTGG	9	520	NM_000254	MTR
chr1	235350978	235351001	TctGtGttctCTACtCACAagGG	10	520	NM_031371	ARID4B
chr1	234768367	234768390	aatGctcAGgCTAaACACAGTGG	8	520	NR_033927	LINC00184
chr1	233095504	233095527	TtGaAatttctTACACACAaTGG	9	520	NM_032324	NTPCR
chr1	232872529	232872552	gaaaAaGAtcCTAaACACAaaGG	10	520	NR_110683	LOC101927683
chr1	23137635	23137658	gGaGAttctcaTACACACAtgGG	10	520	NM_017449	EPHB2
chr1	228493134	228493157	gtGcctGcaACTgCACACAGaGG	9	520	NM_052843	OBSCN
chr1	228017476	228017499	gaGagaaAGcCTACcCACAcTGG	9	520	NM_183062	PRSS38
chr1	227797206	227797229	caGagGGgagCaACACACAtTGG	9	520	NR_102302	ZNF678
chr1	22731812	22731835	catGtGctaAaTACACACAaTGG	9	520
chr1	227105487	227105510	actGtGGtataTACACACAaTGG	9	520
chr1	226405585	226405608	ctGtcccAGcCTgCACACAtTGG	9	520
chr1	222952818	222952841	gtaaAaaAaACTAgACACAaaGG	10	520
chr1	221372845	221372868	TaGagaGgagCaACACACAcTGG	9	520
chr1	221045757	221045780	atGagGcctACTACcCACAcTGG	9	520	NR_046901	HLX-AS1
chr1	221029194	221029217	aatGtGGttctTACACACAaTGG	9	520	NR_046901	HLX-AS1
chr1	220963035	220963058	aatGtGGtataTACACACAaTGG	9	520	NM_022746	2019-03-01
chr1	220009366	220009389	aGctctGgcACTAaACACAcTGG	9	520
chr1	217724595	217724618	gcaaAtGttACTAaACACAcaGG	10	520	NM_018040	GPATCH2
chr1	217561079	217561102	aGGtcaaAttCaACACACAGaGG	9	520
chr1	215398857	215398880	caGGccGtacCaACACACAcTGG	9	520	NM_001017424	KCNK2
chr1	215398857	215398880	caGGccGtacCaACACACAcTGG	9	520	NM_014217	KCNK2
chr1	214511331	214511354	acGcAGtttgCTgCACACAGTGG	8	520
chr1	212104934	212104957	gcGGgctgGgaTACACACAGaGG	9	520
chr1	211340622	211340645	TaaGttcAttCcACACACAGgGG	9	520
chr1	209921647	209921670	atGGcatgGcCaACACACAGTGG	8	520
chr1	206962263	206962286	TaGaAatgcctTACACACAcaGG	10	520
chr1	205606604	205606627	caGataaAGtgTACACACAGTGG	8	520
chr1	205230615	205230638	aataAGtgGgCTgCACACAGcGG	9	520	NM_014858	TMCC2
chr1	205230615	205230638	aataAGtgGgCTgCACACAGcGG	9	520	NM_001242925	TMCC2
chr1	205230615	205230638	aataAGtgGgCTgCACACAGcGG	9	520	NM_001297611	TMCC2
chr1	205230615	205230638	aataAGtgGgCTgCACACAGcGG	9	520	NM_001297613	TMCC2
chr1	203914035	203914058	atGGcaaAatgTACACACAaaGG	10	520
chr1	203373574	203373597	atGaAaaccACTtCACACAaaGG	10	520
chr1	202879432	202879455	atGtAaagaACTAgACACAagGG	10	520	NM_021633	KLHL12
chr1	199359120	199359143	caGagGGgagCaACACACAcTGG	9	520
chr1	197766244	197766267	TcacAtGcagtTACACACAtaGG	10	520
chr1	197401749	197401772	TaGtgatAacCTAgACACAGaGG	9	520	NM_001257965	CRB1
chr1	197401749	197401772	TaGtgatAacCTAgACACAGaGG	9	520	NR_047564	CRB1
chr1	197019816	197019839	TaGtAcatacCTAaACACAaTGG	9	520	NM_001994	F13B
chr1	195036739	195036762	aaaGtGGtacCTAtACACAaTGG	9	520
chr1	194744562	194744585	caGagaGgaACaACACACAcTGG	9	520
chr1	194343855	194343878	gtGtgGcctAgTACACACAtaGG	10	520
chr1	19156009	19156032	catcAGaAccCTcCACACAtcGG	10	520
chr1	190160557	190160580	gaGagtGgaACaACACACAcTGG	9	520	NM_199051	BRINP3
chr1	189932884	189932907	TttcAtcAtgCTACtCACAtTGG	9	520
chr1	188483117	188483140	acaagGaAaAgTACACACAtgGG	10	520
chr1	184711255	184711278	gccagGaAcACTAaACACAtaGG	10	520	NM_025191	EDEM3
chr1	18324621	18324644	gtctAtcAaACTtCACACAcTGG	9	520
chr1	182741319	182741342	atcaAGcAcctTACACACAcaGG	10	520
chr1	181763264	181763287	atGcAGttactTACACACAcaGG	10	520	NM_000721	CACNA1E
chr1	180046232	180046255	gttaAtaAaACTAtACACAtaGG	10	520	NM_014810	CEP350
chr1	179318262	179318285	acctActAGtgTACACACAGTGG	8	520	NM_001252511	SOAT1
chr1	178701226	178701249	aGcttGGcctCTAtACACAaaGG	10	520	NM_152663	RALGPS2
chr1	177865348	177865371	aGGagatgGgCTgCACACAtTGG	9	520
chr1	177661494	177661517	aaatAacAcAtTACACACAaaGG	10	520
chr1	177433242	177433265	aaGGcaatGcCgACACACAaTGG	9	520
chr1	177300418	177300441	atacAtcAaACaACACACAGTGG	8	520
chr1	175543871	175543894	TttGcaGtcctTACACACAagGG	10	520	NM_003285	TNR
chr1	174828794	174828817	caGagGGgagCaACACACAccGG	10	520	NM_014857	RABGAP1L
chr1	174828794	174828817	caGagGGgagCaACACACAccGG	10	520	NM_001243765	RABGAP1L
chr1	174331278	174331301	aatGtGGcacaTACACACAaTGG	9	520	NM_014857	RABGAP1L
chr1	173146698	173146721	aGGttcagGggTACACACAcaGG	10	520
chr1	167102382	167102405	attcAaGAttCTtCACACAaaGG	10	520
chr1	166284511	166284534	aaaGgtcAGgtTACACACAGaGG	9	520
chr1	165385647	165385670	gtGatGGtttCaACACACAGTGG	8	520	NM_006917	RXRG
chr1	164344158	164344181	acccAaGtaAaTACACACAcaGG	10	520
chr1	164193132	164193155	TacaAacAacCgACACACAtaGG	10	520
chr1	163759606	163759629	gatctGaAtACTgCACACAaaGG	10	520
chr1	162369470	162369493	caGagGagaACaACACACAcaGG	10	520	NM_053282	SH2D1B
chr1	160779953	160779976	gaaaAGatGgCTAgACACAGTGG	8	520	NM_002348	LY9
chr1	160434388	160434411	aatGtGGtataTACACACAaTGG	9	520
chr1	159651450	159651473	catctGcAcACcACACACAcaGG	10	520
chr1	158502483	158502506	caGagGGgacCaACACACAcTGG	9	520
chr1	157469862	157469885	atGacacAcAaTACACACAcaGG	10	520
chr1	157448531	157448554	aGGctaGcccCcACACACAtgGG	10	520
chr1	155742217	155742240	caGtgtGgcAaTACACACAaaGG	10	520	NM_001282856	GON4L
chr1	155742217	155742240	caGtgtGgcAaTACACACAaaGG	10	520	NM_032292	GON4L
chr1	155639490	155639513	caGtgtGgcAaTACACACAaaGG	10	520	NM_139121	YY1AP1
chr1	154882067	154882090	gaGagaaAcAgTACACACAaaGG	10	520
chr1	154232913	154232936	ctttAtGctACTACtCACAGTGG	8	520	NM_001127320	UBAP2L
chr1	154232913	154232936	ctttAtGctACTACtCACAGTGG	8	520	NM_001287815	UBAP2L
chr1	152950731	152950754	acaGtaGActCTAaACACAagGG	10	520
chr1	152149549	152149572	gcaGgGagcACcACACACAcTGG	9	520
chr1	151642729	151642752	aatGtGGtactTACACACAaTGG	9	520	NM_030918	SNX27
chr1	149370695	149370718	ctGGgaGcagCTcCACACAGTGG	8	520	NR_027484	FCGR1C
chr1	147309130	147309153	gcaGtGGtctCTAaACACAtaGG	10	520
chr1	147240803	147240826	TtatAaagGgCTtCACACAtgGG	10	520
chr1	14703226	14703249	ccatAacAcACTgCACACAGaGG	9	520
chr1	14335664	14335687	aaGGtGatctaTACACACAaTGG	9	520
chr1	12816429	12816452	ctGctGGgagCTACcCACAGgGG	9	520	NM_152290	C1orf158
chr1	1247492	1247515	ctGGgaGgtgCTgCACACAGTGG	8	520	NM_017871	CPSF3L
chr1	12178112	12178135	aatGtGGcatCTAtACACAaTGG	9	520	NM_001243	TNFRSF8
chr1	121092330	121092353	aGaGAaacagCTAgACACAcaGG	10	520
chr1	120934519	120934542	ctGGgaGcagCTcCACACAGTGG	8	520	NR_045213	FCGR1B
chr1	120934519	120934542	ctGGgaGcagCTcCACACAGTGG	8	520	NM_001244910	FCGR1B
chr1	119236544	119236567	aatGtGGtacaTACACACAaTGG	9	520
chr1	119054007	119054030	aatGtGGtataTACACACAaTGG	9	520
chr1	118939403	118939426	aGaGccaccACTcCACACAcTGG	9	520
chr1	117993263	117993286	aGtccctAGgCTgCACACAagGG	10	520	NM_006699	MAN1A2
chr1	11781751	11781774	gcaGAtatGgCTAgACACAaTGG	9	520
chr1	116811895	116811918	aatGAattGtCTACcCACAGgGG	9	520
chr1	116060676	116060699	aatGtGGtacCTAtACACAaTGG	9	520
chr1	114067257	114067280	TaGtAacttcCTAgACACAaTGG	9	520	NM_152900	MAGI3
chr1	11392609	11392632	cttaAGcAatCcACACACAtTGG	9	520
chr1	112783888	112783911	gGGagGtgctCTcCACACAGTGG	8	520
chr1	11273293	11273316	attctGtAaACTgCACACAtTGG	9	520	NM_004958	MTOR
chr1	112449953	112449976	caaGtccAGcCcACACACAagGG	10	520	NM_004980	KCND3
chr1	109010138	109010161	gctcAGcAagCaACACACAagGG	10	520	NM_001143987	NBPF6
chr1	108769426	108769449	gctcAGcAagCaACACACAagGG	10	520	NM_001143989	NBPF4
chr1	108762414	108762437	aaaaAacAcAtTACACACAGaGG	9	520
chr1	107390571	107390594	aatGtGGtacaTACACACAaTGG	9	520
chr1	107030203	107030226	aatGtGGtataTACACACAaTGG	9	520
chr1	106057650	106057673	aaGttaaAtAaTACACACAtTGG	9	520
chr1	105933340	105933363	aatGtGGtactTACACACAaTGG	9	520
chr1	105499010	105499033	TttcAttAtgCTACcCACAaTGG	9	520
chr1	103287825	103287848	gaGGctGctgCcACACACAaaGG	10	520
chr1	102951166	102951189	caGctGGcactTACACACAGaGG	9	520
chr1	102805083	102805106	aatGtGGtacaTACACACAaTGG	9	520
chr1	100506868	100506891	TtaattGtGtCTACtCACAtaGG	10	520	NM_033055	HIAT1
chr1	200358108	200358131	TGctActctgCTACtCACAtgGG	10	519.986
chr1	207636515	207636538	gactctGtGAtTACACACAtgGG	10	519.534	NM_001877	CR2
chr1	33443291	33443314	aaccctGAGgCTtCACACAGTGG	8	519.082
chr1	89456975	89456998	TcaatttAtACTtCACACAtgGG	10	518.63	NM_001008661	CCBL2
chr1	89456975	89456998	TcaatttAtACTtCACACAtgGG	10	518.63	NM_019610	RBMXL1
chr1	10549956	10549979	TGtccaatGtgTACACACAGTGG	8	518.63	NM_004565	PEX14
chr1	182444544	182444567	ataagaGgGACTACtCACAaaGG	10	518.404	NM_001137669	RGSL1
chr1	153095824	153095847	TGGtctttccCTACcCACAcTGG	9	518.164
chr1	241811177	241811200	ctGatGccttaTACACACAGgGG	10	518.136
chr1	92573089	92573112	atatAGcctAtTACACACAtaGG	10	517.952	NM_183242	BTBD8
chr1	219248474	219248497	gccctGatGACaACACACAtcGG	10	517.952
chr1	112152144	112152167	TctccctAaACTAgACACAcTGG	9	517.952
chr1	941628	941651	gaGGgtcccACTcCACACAGTGG	8	517.726
chr1	189414484	189414507	gcaagGGgaACaACACACAcTGG	9	517.726
chr1	210023913	210023936	gGGGgGtgGtgTACACcCAagGG	9	517.586	NM_014388	DIEXF
chr1	99404496	99404519	TacagaGgaACaACACACAcTGG	9	517.5	NM_001037317	LPPR5
chr1	9381380	9381403	TaGagctccACcACACACAcgGG	10	517.5	NM_025106	SPSB1
chr1	87904451	87904474	gttctaGAGcCaACACACAtaGG	10	517.5
chr1	79758403	79758426	TcttcatAGcCTgCACACAtcGG	10	517.5
chr1	74086978	74087001	acaaAGGgagCaACACACAcTGG	9	517.5
chr1	73398244	73398267	acaGAaagaAgTACACACAcaGG	10	517.5
chr1	73078787	73078810	TcaattGtaAtTACACACAGTGG	8	517.5
chr1	72329096	72329119	gaaagGGgaACaACACACAcTGG	9	517.5	NM_173808	NEGR1
chr1	70358044	70358067	TGtGtccttgCTACtCACAtaGG	10	517.5	NM_020794	LRRC7
chr1	64478370	64478393	accttaGAaACTAaACACAGTGG	8	517.5	NM_005012	ROR1
chr1	63723464	63723487	gacaAGGctcCTACcCACAagGG	10	517.5	NR_038252	LINC00466
chr1	6359579	6359602	TtaccaGgcACcACACACAGaGG	9	517.5	NM_007274	ACOT7
chr1	6359532	6359555	TtaccaGgcACcACACACAGaGG	9	517.5	NM_007274	ACOT7
chr1	62308044	62308067	TtcGcccccACTAgACACAaTGG	9	517.5	NM_176877	INADL
chr1	60175548	60175571	gtcagGctGACaACACACAGaGG	9	517.5	NM_001244714	FGGY
chr1	60175548	60175571	gtcagGctGACaACACACAGaGG	9	517.5	NM_001278224	FGGY
chr1	60175548	60175571	gtcagGctGACaACACACAGaGG	9	517.5	NM_018291	FGGY
chr1	5934655	5934678	TGctgctgGcCTgCACACAccGG	10	517.5	NR_111987	NPHP4
chr1	58148288	58148311	cactgGGAttCTAgACACAGgGG	9	517.5	NM_021080	DAB1
chr1	57736077	57736100	atGGtaagtACTAaACACAtaGG	10	517.5	NM_021080	DAB1
chr1	57731767	57731790	gcaGAGtcatCTgCACACAagGG	10	517.5	NM_021080	DAB1
chr1	55358632	55358655	atacAcctGAaTACACACAtTGG	9	517.5
chr1	5443220	5443243	TGcGgtctctCTgCACACAccGG	10	517.5
chr1	53731570	53731593	TtGGgaagctCTtCACACAcTGG	9	517.5	NM_033300	LRP8
chr1	53660080	53660103	TaGGcctgtgCTAgACACAGTGG	8	517.5
chr1	52815055	52815078	aatGAttttACTAaACACAGaGG	9	517.5
chr1	50232363	50232386	TcacAcataACaACACACAtaGG	10	517.5	NM_032785	AGBL4
chr1	4993569	4993592	TttcctaAGgCTAaACACAaaGG	10	517.5
chr1	49497799	49497822	TGcctatgGtCTACcCACAcTGG	9	517.5	NM_032785	AGBL4
chr1	48440405	48440428	TcttttcAtACTgCACACAtTGG	9	517.5	NM_001194986	TRABD2B
chr1	48224847	48224870	gGaatatgGACTcCACACAGTGG	8	517.5
chr1	46372713	46372736	gtatAGcctACcACACACAtaGG	10	517.5	NM_015112	MAST2
chr1	44249357	44249380	TGcttGagtcgTACACACAGgGG	9	517.5	NM_001270463	ST3GAL3
chr1	40353690	40353713	gGGGtatgactTACACACAGTGG	8	517.5
chr1	38700365	38700388	TGaatccAtgCTAgACACAaaGG	10	517.5
chr1	38690119	38690142	TGcccactGcCTAgACACAGcGG	9	517.5
chr1	3553882	3553905	gGGGgaagctgTACACACAcaGG	10	517.5	NM_017818	WRAP73
chr1	33092037	33092060	TGtatctgGcCTAaACACAGgGG	9	517.5	NM_178547	ZBTB8OS
chr1	30158270	30158293	TccttGtctACTACtCACAcaGG	10	517.5
chr1	28291947	28291970	TGtGAtGAGACTcCAgACAGaGG	5	517.5	NM_018053	XKR8
chr1	247788338	247788361	aatttGGtaACTAtACACAaTGG	9	517.5
chr1	247102347	247102370	TttatcaAtACTgCACACAtaGG	10	517.5
chr1	244706566	244706589	TGatAtatataTACACACAGTGG	8	517.5	NM_173807	C1orf101
chr1	240944924	240944947	TaaatctAtACcACACACAGaGG	9	517.5	NM_001282773	RGS7
chr1	240911762	240911785	TGtGgcatataTACACACAGTGG	8	517.5
chr1	24018150	24018173	gtGGctagcACTACcCACAagGG	10	517.5
chr1	23867189	23867212	TcttcaGAccCTtCACACAtgGG	10	517.5
chr1	236902459	236902482	TGtGgtacctCTACgCACAGaGG	9	517.5	NM_001278343	ACTN2
chr1	231988147	231988170	TatagGagaACTACtCACAGgGG	9	517.5
chr1	228906689	228906712	aGGGgcatagCaACACACAcTGG	9	517.5
chr1	224812189	224812212	TGGGtGaAGACTAaACcCAcTGG	5	517.5	NM_152495	CNIH3
chr1	219043024	219043047	TGtGgtatataTACACACAaTGG	9	517.5
chr1	217977620	217977643	aaGGtcccaAaTACACACAGTGG	8	517.5	NM_138796	SPATA17
chr1	215246391	215246414	acaGAGacagaTACACACAaaGG	10	517.5	NM_001017424	KCNK2
chr1	213296236	213296259	TGtGtatcattTACACACAcTGG	9	517.5	NM_001287218	RPS6KC1
chr1	212877191	212877214	gaacAGGgccCcACACACAGTGG	8	517.5
chr1	211000152	211000175	TcactGGgttCTgCACACAaaGG	10	517.5	NM_002238	KCNH1
chr1	21094956	21094979	TttttaGccACTgCACACAaTGG	9	517.5	NM_016287	HP1BP3
chr1	210704390	210704413	gtatAGcctACTgCACACAtaGG	10	517.5	NM_001122834	HHAT
chr1	210704390	210704413	gtatAGcctACTgCACACAtaGG	10	517.5	NM_001170587	HHAT
chr1	210704390	210704413	gtatAGcctACTgCACACAtaGG	10	517.5	NM_001170580	HHAT
chr1	210039821	210039844	TttccccAGgCTAtACACAGaGG	9	517.5
chr1	209211453	209211476	TactcaaAaACTtCACACAtaGG	10	517.5
chr1	206170004	206170027	TctagGtcaAtTACACACAcaGG	10	517.5
chr1	204744941	204744964	acaatGGccACTAtACACAtgGG	10	517.5
chr1	202525897	202525920	ctacAGGgctCTgCACACAGTGG	8	517.5	NM_001197131	PPP1R12B
chr1	202525897	202525920	ctacAGGgctCTgCACACAGTGG	8	517.5	NM_032104	PPP1R12B
chr1	201784326	201784349	TGtGgtatataTACACACAaTGG	9	517.5	NM_020443	NAV1
chr1	201784326	201784349	TGtGgtatataTACACACAaTGG	9	517.5	NR_046696	IPO9-AS1
chr1	201784326	201784349	TGtGgtatataTACACACAaTGG	9	517.5	NM_001167738	NAV1
chr1	199565594	199565617	TtGGAGGAaACaACACAtAcTGG	5	517.5
chr1	196367296	196367319	TaattGtttAaTACACACAtaGG	10	517.5	NM_198503	KCNT2
chr1	194377418	194377441	TttcAGccacCTtCACACAGaGG	9	517.5
chr1	194193139	194193162	TatGAcatacaTACACACAaTGG	9	517.5
chr1	194165542	194165565	TGttctGccttTACACACAtgGG	10	517.5
chr1	193718964	193718987	gaaagGGgaACaACACACAaTGG	9	517.5
chr1	192598719	192598742	TtcacacAGtCcACACACAcaGG	10	517.5
chr1	191903386	191903409	TcGatattcACTAgACACAGTGG	8	517.5
chr1	190050502	190050525	TcaGcaacaACTAtACACAaTGG	9	517.5
chr1	184595144	184595167	gGGaccccaACTcCACACAcTGG	9	517.5	NM_030806	C1orf21
chr1	184429158	184429181	cccacaGgGACTcCACACAcgGG	10	517.5	NM_030806	C1orf21
chr1	182735594	182735617	TGttAaatataTACACACAGgGG	9	517.5
chr1	178348360	178348383	gaaacaGAGgCTAgACACAGTGG	8	517.5	NM_004841	RASAL2
chr1	178348360	178348383	gaaacaGAGgCTAgACACAGTGG	8	517.5	NM_170692	RASAL2
chr1	176717971	176717994	atatAGcctAgTACACACAtaGG	10	517.5	NM_020318	PAPPA2
chr1	172933286	172933309	TGGGgGGAaACaACACAtAtTGG	5	517.5
chr1	172783041	172783064	cattgGGtaAaTACACACAtTGG	9	517.5
chr1	17247845	17247868	TaGGtctgacCTAgACACAGTGG	8	517.5
chr1	170568349	170568372	gtatAGtctAtTACACACAtaGG	10	517.5
chr1	167889672	167889695	TGaaAtacacCcACACACAaaGG	10	517.5	NR_026550	MPC2
chr1	167357673	167357696	aaaGAactaAtTACACACAtaGG	10	517.5	NM_002697	POU2F1
chr1	167357673	167357696	aaaGAactaAtTACACACAtaGG	10	517.5	NR_037163	POU2F1
chr1	167357673	167357696	aaaGAactaAtTACACACAtaGG	10	517.5	NM_001198783	POU2F1
chr1	166840663	166840686	TGaagctAatCcACACACAGaGG	9	517.5	NM_053053	TADA1
chr1	166759206	166759229	acacAGttcACTgCACACAcTGG	9	517.5
chr1	164233755	164233778	attGgctgGACcACACACAtaGG	10	517.5
chr1	162177545	162177568	TGttgtGcctaTACACACAcaGG	10	517.5	NM_014697	NOS1AP
chr1	149434986	149435009	TctagGtcaAtTACACACAcaGG	10	517.5
chr1	146918503	146918526	TGtGctacttCTtCACACAtgGG	10	517.5	NR_038423	LINC00624
chr1	144583150	144583173	TGctAtttttCTcCACACAcaGG	10	517.5	NM_001278267	NBPF20
chr1	143881587	143881610	TctagGtcaAtTACACACAcaGG	10	517.5
chr1	13352374	13352397	TGtagtGgatCTACcCACAGaGG	9	517.5	NM_001099850	LOC391003
chr1	13125170	13125193	TGtagtGgatCTACcCACAaaGG	10	517.5
chr1	13014839	13014862	TGtagtGgatCTACcCACAaaGG	10	517.5
chr1	120870511	120870534	TctagGtcaAtTACACACAcaGG	10	517.5
chr1	119372912	119372935	TGGtAGGAGgCTcCACcCAcaGG	6	517.5
chr1	118171888	118171911	TtctAGtcatCTACtCACAtcGG	10	517.5
chr1	111558700	111558723	TGtGgtatataTACACACAaTGG	9	517.5
chr1	111552607	111552630	TcacgtGcaAaTACACACAtaGG	10	517.5
chr1	105883217	105883240	TcaaAGtgttCTAaACACAagGG	10	517.5
chr1	101329055	101329078	catcAGGgttgTACACACAaaGG	10	517.5
chr1	1003666	1003689	gaGGAcccccCcACACACAcTGG	9	517.5
chr1	33359526	33359549	cccagccAGAaTACACACAagGG	10	517.034	NM_002143	HPCA
chr1	36952414	36952437	ccaGgGtttcCaACACACAGaGG	10	516.554
chr1	36038896	36038919	atGGAGcAGgCTACgCtCAGaGG	7	516.498
chr1	90892705	90892728	TGttgcagtACTAtACACAaTGG	9	515
chr1	64465525	64465548	TGGttaagtcCTAtACACAaTGG	9	515	NM_005012	ROR1
chr1	51953386	51953409	TGGttactacCTAaACACAtaGG	10	515	NM_001981	EPS15
chr1	46431278	46431301	TtaatactGAaTACACACAtaGG	10	515	NM_015112	MAST2
chr1	2817191	2817214	TtattctcGACTtCACACAGgGG	9	515
chr1	2245643	2245666	TGGGAGGAttCTAaACACgGaGG	5	515
chr1	196707569	196707592	TGGttatttcCTAgACACAaTGG	9	515	NM_000186	CFH
chr1	18888200	18888223	TttctaacGAtTACACACAcaGG	10	515
chr1	175096865	175096888	TGGccttcagaTACACACAGgGG	9	515	NM_022093	TNN
chr1	153484465	153484488	TGGctctgagCTgCACACAaaGG	10	515
chr1	147399147	147399170	TGcagattcAtTACACACAagGG	10	515
chr1	111309423	111309446	gactttcAGACaACACACAtTGG	9	515
chr1	228350868	228350891	gtGGcGcAGACaACACcCAcgGG	8	514.238
chr1	17913205	17913228	TtGGtGGgGAgTACAaACAagGG	7	514.068	NM_018125	ARHGEF10L
chr1	17913205	17913228	TtGGtGGgGAgTACAaACAagGG	7	514.068	NM_001011722	ARHGEF10L
chr1	895962	895985	cGGGAGtgagCgACACAgAGcGG	8	513.942	NM_198317	KLHL17
chr1	9472895	9472918	aGtacttAttCcACACACAGTGG	9	512.712
chr1	154988797	154988820	ccacAtGcacCTgCACACAGgGG	10	512.486	NM_001256455	ZBTB7B
chr1	168149289	168149312	TtGGAtaAaAtTACACcCAGTGG	6	511.978	NM_152902	TIPRL
chr1	68018325	68018348	attcAtaAacCcACACACAGaGG	10	511.808
chr1	206640548	206640571	aGGcAGGtGAgTACAgACAcaGG	7	511.356
chr1	203641041	203641064	gGtGgcactgCTACcCACAGaGG	10	511.13	NM_001001396	ATP2B4
chr1	1552566	1552589	ctGtgGcgtgCcACACACAGcGG	10	511.13	NM_001170687	MIB2
chr1	1552566	1552589	ctGtgGcgtgCcACACACAGcGG	10	511.13	NM_001170689	MIB2
chr1	202113866	202113889	gGcGcGGAagCcACACcCAtcGG	9	511.032	NM_001256129	ARL8A
chr1	42299402	42299425	gtGataagGtCcACACACAGTGG	9	510.904	NM_024503	HIVEP3
chr1	228987396	228987419	ctaatGttGgCTtCACACAGcGG	10	510.904
chr1	181712492	181712515	TGtGtGGAaACTAgACAaAGcGG	6	510.904	NM_000721	CACNA1E
chr1	10885689	10885712	gGctcaccGgCTACcCACAGTGG	9	510.904
chr1	228928262	228928285	TtGGgGGtGACTgCAaACAcaGG	7	510.678
chr1	117142321	117142344	aacaAcaAacaTACACACAGaGG	10	510.678	NM_001542	IGSF3
chr1	245771954	245771977	ctGcActgcttTACACACAGTGG	9	510.452	NM_018012	KIF26B
chr1	232491084	232491107	aGctAacgagCTACtCACAGTGG	9	510.452
chr1	228615946	228615969	cctGtGacctCTgCACACAGgGG	10	510.452
chr1	30482321	30482344	TGtGgGGAcACTgCACACtGTGG	5	510.226
chr1	230436030	230436053	TGtGAtGAcACTgCACcCAcaGG	7	510.226
chr1	228579834	228579857	caactGcAagCTgCACACAGTGG	9	510.226
chr1	21293611	21293634	atGtctGtagCTAaACACAGaGG	10	510.226	NM_003760	EIF4G3
chr1	21293611	21293634	atGtctGtagCTAaACACAGaGG	10	510.226	NM_001198803	EIF4G3
chr1	209378481	209378504	ctGacacAttCTAaACACAGaGG	10	510.226
chr1	18039651	18039674	gccGcattGgCcACACACAGTGG	9	510.226
chr1	149171777	149171800	TGaGAaGAtAgTACACAgAaTGG	6	510.226
chr1	1441322	1441345	gGcttGccacCcACACACAGTGG	9	510.226
chr1	10575968	10575991	TcGttatgccCaACACACAGaGG	10	510.212	NM_004565	PEX14
chr1	61087461	61087484	gGaGgGcAGACcACACgCAGcGG	7	510.184
chr1	147189384	147189407	aGGtAtGAGctTACACAaAcaGG	8	510.184
chr1	17497365	17497388	TGcaAaGAaACcACAaACAGaGG	7	510.17
chr1	9248365	9248388	gaaattGgGgCTgCACACAGTGG	9	510
chr1	8664531	8664554	aGaGctccatCTcCACACAGaGG	10	510	NM_001042681	RERE
chr1	85607643	85607666	aGaaAatgtggTACACACAGTGG	9	510
chr1	83045205	83045228	TaGtAGcAGACTAaACAtAGTGG	5	510
chr1	76469155	76469178	cctGgGagccCTAgACACAGaGG	10	510
chr1	75395563	75395586	TtGGgGGAaACaACACACgcTGG	6	510
chr1	72066236	72066259	TGGaAGGgGctTACAaACAaaGG	7	510	NM_173808	NEGR1
chr1	69493228	69493251	TGtGAGGtGcCTAtACACttaGG	7	510
chr1	6623365	6623388	gttGcattGgaTACACACAGgGG	10	510	NM_138697	TAS1R1
chr1	64900778	64900801	TGGGgGtAaACaACACtCAcTGG	6	510
chr1	64696192	64696215	gtGcAcatatgTACACACAGaGG	10	510	NM_152489	UBE2U
chr1	61022091	61022114	gGGGtGGAtACaACACACtcTGG	6	510
chr1	59030919	59030942	gGacAcagagaTACACACAGaGG	10	510
chr1	57428123	57428146	catGttGttcCcACACACAGaGG	10	510	NM_001278544	C8B
chr1	56883093	56883116	caGatGtgatCTcCACACAGgGG	10	510
chr1	54632838	54632861	caGacactGcCTcCACACAGTGG	9	510
chr1	5446108	5446131	aGaGcctcttCTgCACACAGTGG	9	510
chr1	53792584	53792607	ctcGtcGcatCTcCACACAGaGG	10	510	NM_033300	LRP8
chr1	50230016	50230039	ccGcttatGcCTAaACACAGaGG	10	510	NM_032785	AGBL4
chr1	48215937	48215960	atttgGatGtCTcCACACAGaGG	10	510
chr1	40221421	40221444	gGaGAGGAGtCcACACcCAaTGG	6	510	NM_001195007	PPIE
chr1	37554229	37554252	gGtctacActCTAtACACAGTGG	9	510
chr1	37067869	37067892	aGctgtGgttCTAaACACAGaGG	10	510
chr1	34993946	34993969	aGGaAGGgGACaACACAgAGaGG	6	510
chr1	2972653	2972676	cacacaGtGtCcACACACAGgGG	10	510
chr1	27987388	27987411	cctGtctAttCTcCACACAGaGG	10	510
chr1	26844140	26844163	ctctAtctGgCTAgACACAGTGG	9	510
chr1	25266031	25266054	gGacAaatcttTACACACAGaGG	10	510	NM_001031680	RUNX3
chr1	249080643	249080666	aGtcAttttgCgACACACAGaGG	10	510
chr1	247232925	247232948	gaaaAtGtacaTACACACAGTGG	9	510	NR_037894	ZNF670-ZNF695
chr1	247232925	247232948	gaaaAtGtacaTACACACAGTGG	9	510	NM_001204220	ZNF670
chr1	242599266	242599289	gtGcAatgacCTgCACACAGTGG	9	510	NM_001195811	PLD5
chr1	234482781	234482804	ctGtttaAtttTACACACAGaGG	10	510
chr1	231944921	231944944	TaGaAGGAaACcACACcCAaTGG	6	510	NR_028395	TSNAX-DISC1
chr1	231802337	231802360	TGaGAGaAGcCaACAgACAcaGG	7	510	NM_001164555	DISC1
chr1	231802337	231802360	TGaGAGaAGcCaACAgACAcaGG	7	510	NR_028395	TSNAX-DISC1
chr1	228394588	228394611	aGccgaGtctCTACcCACAGaGG	10	510	NR_073155	C1orf145
chr1	228394588	228394611	aGccgaGtctCTACcCACAGaGG	10	510	NR_073154	C1orf145
chr1	227382446	227382469	aGGGAGaAaACTAgACAtAGTGG	5	510	NM_003607	CDC42BPA
chr1	224736831	224736854	atcacaGtGtgTACACACAGaGG	10	510
chr1	222588003	222588026	gGGaAGGAGgtTACACAgAGaGG	6	510
chr1	222587630	222587653	gaaGtaaActCTtCACACAGgGG	10	510
chr1	222351491	222351514	aGGGgGGAaACaACACAaAcTGG	6	510
chr1	221502994	221503017	gGGcAaGAGAaTACAaACAGaGG	6	510
chr1	218483248	218483271	ctGaAattccCTtCACACAGgGG	10	510	NM_016052	RRP15
chr1	212322434	212322457	aacaAatAatCTgCACACAGcGG	10	510
chr1	211499050	211499073	gGGGAGaAtAaTACACACctTGG	6	510
chr1	210066150	210066173	caaGtGctccCTgCACACAGTGG	9	510
chr1	206594696	206594719	gGtGtctgtcCTgCACACAGTGG	9	510
chr1	197891624	197891647	TGGGgGcAGgCTACcaACAaTGG	6	510	NM_020204	LHX9
chr1	197891624	197891647	TGGGgGcAGgCTACcaACAaTGG	6	510	NM_001014434	LHX9
chr1	194309815	194309838	aaGaAaatctCcACACACAGTGG	9	510
chr1	187277289	187277312	atctAtcAagCTgCACACAGTGG	9	510
chr1	180908882	180908905	TtGaAGtAGACTtCACACcccGG	7	510	NM_020950	KIAA1614
chr1	174334694	174334717	caGctaGctcCcACACACAGaGG	10	510	NM_014857	RABGAP1L
chr1	169441888	169441911	ataatGaAttCcACACACAGaGG	10	510	NM_006996	SLC19A2
chr1	165813354	165813377	acctgGcActCTAtACACAGTGG	9	510	NM_012474	UCK2
chr1	163261979	163262002	TtGGAGaAcAgTACACACtGgGG	6	510	NM_001254748	RGS5
chr1	160763931	160763954	atGtAaagttCTAaACACAGaGG	10	510
chr1	157994832	157994855	aaGatGctttCTcCACACAGaGG	10	510	NM_018240	KIRREL
chr1	153600416	153600439	gGctgaGgccCcACACACAGaGG	10	510	NM_005979	S100A13
chr1	152542522	152542545	atGccccAacaTACACACAGaGG	10	510
chr1	151938205	151938228	gGctgacAttCTtCACACAGTGG	9	510
chr1	147792610	147792633	TGaGAaGAtAgTACACAgAaTGG	6	510	NM_001037501	NBPF8
chr1	147749901	147749924	TGaGAaGAtAgTACACAgAaTGG	6	510	NM_001037501	NBPF8
chr1	14757249	14757272	TGaGAaGtGACTtCACAgAGaGG	6	510
chr1	1358066	1358089	cttGtaGgacCcACACACAGTGG	9	510
chr1	1337203	1337226	ctGctGccttCTgCACACAGTGG	9	510	NR_015434	LOC148413
chr1	119059996	119060019	caGctatAtcCTgCACACAGaGG	10	510
chr1	117188962	117188985	TGGGgGGgGtCcACACAaAGaGG	6	510	NM_001542	IGSF3
chr1	112658651	112658674	cctGgacAacCTACtCACAGaGG	10	510
chr1	111473109	111473132	cGctccatGcCTgCACACAGaGG	10	510
chr1	110478880	110478903	aGaGtattccCTAtACACAGgGG	10	510
chr1	109780368	109780391	TGGGcGcAGgCTtCACAaAGgGG	6	510	NM_006513	SARS
chr1	108031813	108031836	acacAcatGcaTACACACAGaGG	10	510
chr1	219455388	219455411	aaacAaacaACTAgACACAGaGG	10	509.534
chr1	6487377	6487400	ccGGgaacatCTAgACACAGaGG	10	508.856	NM_031475	ESPN
chr1	34606100	34606123	atGGgacctgCTAaACACAGTGG	9	508.856	NM_001281956	CSMD2
chr1	176469052	176469075	TaatAcatacaTACACACAGaGG	10	508.856	NM_020318	PAPPA2
chr1	3391205	3391228	TGGtgGGAGcCTcCACACctgGG	7	508.63	NM_014448	ARHGEF16
chr1	4407439	4407462	atGcAGGAGACcACACACcaTGG	6	508.404
chr1	10685600	10685623	gatatccAaACcACACACAGaGG	10	508.404	NM_004565	PEX14
chr1	235142913	235142936	aGGctctgtgCTAgACACAGgGG	10	508.178
chr1	234886826	234886849	TtGtcctcctCTAaACACAGgGG	10	508.178
chr1	2100689	2100712	cttcccaAGtCcACACACAGTGG	9	508.178	NM_002744	PRKCZ
chr1	2100689	2100712	cttcccaAGtCcACACACAGTGG	9	508.178	NM_001033581	PRKCZ
chr1	2100689	2100712	cttcccaAGtCcACACACAGTGG	9	508.178	NM_001242874	PRKCZ
chr1	2100689	2100712	cttcccaAGtCcACACACAGTGG	9	508.178	NM_001033582	PRKCZ
chr1	53587429	53587452	TGaGccGtGgCTgCACACgtgGG	9	508.094	NM_001287595	SLC1A7
chr1	53587429	53587452	TGaGccGtGgCTgCACACgtgGG	9	508.094	NM_001287596	SLC1A7
chr1	5809926	5809949	ctccAGagacaTACACACAGaGG	10	507.952
chr1	55990539	55990562	caGGgcccctCTAgACACAGaGG	10	507.952
chr1	47894430	47894453	acatcaaAGcCcACACACAGaGG	10	507.952
chr1	236176666	236176689	ctttctcAGgtTACACACAGgGG	10	507.952	NM_002508	NID1
chr1	197510796	197510819	ctaGAaattcCTACtCACAGTGG	9	507.952	NM_001195215	DENND1B
chr1	175008456	175008479	gtttAGactctTACACACAGaGG	10	507.952
chr1	26150758	26150781	TaaagGatccCTAgACACAGaGG	10	507.726	NM_001099625	MTFR1L
chr1	26150758	26150781	TaaagGatccCTAgACACAGaGG	10	507.726	NM_019557	MTFR1L
chr1	26150758	26150781	TaaagGatccCTAgACACAGaGG	10	507.726	NM_001099626	MTFR1L
chr1	246565908	246565931	aGctttattACTtCACACAGTGG	9	507.726	NM_001167740	SMYD3
chr1	201306869	201306892	atGGgactctCTAaACACAGgGG	10	507.726
chr1	181644863	181644886	TtGacactccCaACACACAGaGG	10	507.726	NM_000721	CACNA1E
chr1	167272622	167272645	gaGagaacaAtTACACACAGTGG	9	507.726	NM_002697	POU2F1
chr1	167272622	167272645	gaGagaacaAtTACACACAGTGG	9	507.726	NR_037163	POU2F1
chr1	10714711	10714734	gtGGccccagCcACACACAGTGG	9	507.726	NM_001079843	CASZ1
chr1	10714711	10714734	gtGGccccagCcACACACAGTGG	9	507.726	NM_017766	CASZ1
chr1	103483985	103484008	ctGataattACTcCACACAGaGG	10	507.726	NM_001854	COL11A1
chr1	94141442	94141465	TttttaagGcCaACACACAGaGG	10	507.5	NM_003567	BCAR3
chr1	91720079	91720102	aaaGAaacacCcACACACAGaGG	10	507.5
chr1	8008035	8008058	aGcaAGGAGACTtCAtACAGgGG	6	507.5
chr1	78554251	78554274	aaGGAGGAaACaACAgACAcTGG	6	507.5	NM_017655	GIPC2
chr1	78273474	78273497	gGGagatttgaTACACACAGaGG	10	507.5	NM_001270384	FAM73A
chr1	7084719	7084742	TGGGAtGAacCTtCAaACAtgGG	7	507.5	NM_015215	CAMTA1
chr1	7042827	7042850	accagaGccACTACgCACAGaGG	10	507.5	NM_015215	CAMTA1
chr1	6542719	6542742	atccAGagccCcACACACAGTGG	9	507.5	NM_001265592	PLEKHG5
chr1	63666551	63666574	aatccaGAtgCTACcCACAGaGG	10	507.5	NR_038252	LINC00466
chr1	60819932	60819955	acatAaatcACcACACACAGgGG	10	507.5
chr1	60813888	60813911	TGGGAcGActCTAaACAaAtgGG	7	507.5
chr1	58897476	58897499	gccatGGgctCTgCACACAGaGG	10	507.5
chr1	56563312	56563335	TaaattGtacCTtCACACAGTGG	9	507.5
chr1	5333373	5333396	aaGGAGGgGACTtCACtCAGgGG	6	507.5
chr1	49202618	49202641	TcaaccttGgCTgCACACAGgGG	10	507.5	NM_024603	BEND5
chr1	49202618	49202641	TcaaccttGgCTgCACACAGgGG	10	507.5	NM_032785	AGBL4
chr1	48420943	48420966	aaGGAGGtGACTAgAaACAGcGG	6	507.5	NM_001194986	TRABD2B
chr1	46561145	46561168	TGGcAGGgaACaACACACtcTGG	6	507.5	NM_001114172	PIK3R3
chr1	42436172	42436195	aGGGAGGgaACaACAtACAcTGG	6	507.5	NR_038261	HIVEP3
chr1	41339622	41339645	TtGtccctccCTACcCACAGaGG	10	507.5
chr1	40413859	40413882	aGGGctGAGAtTACAgACAtaGG	7	507.5
chr1	40183580	40183603	catGctcttAaTACACACAGaGG	10	507.5
chr1	38691116	38691139	acacAGacacaTACACACAGaGG	10	507.5
chr1	37228784	37228807	TGGcAGGgaACaACACAtAcTGG	6	507.5
chr1	34824290	34824313	TcaGtcagatCTACcCACAGgGG	10	507.5
chr1	34252774	34252797	gGGGAGGAttCTACcCAtAGTGG	5	507.5	NM_001281956	CSMD2
chr1	32072483	32072506	TctGgatgccCTgCACACAGaGG	10	507.5
chr1	31043472	31043495	ccccAGagccCTcCACACAGgGG	10	507.5
chr1	29585101	29585124	aGtagctgaACTgCACACAGTGG	9	507.5	NM_005704	PTPRU
chr1	247678609	247678632	caaccacAaACTtCACACAGgGG	10	507.5	NM_001281834	GCSAML
chr1	245687526	245687549	acaGAatgatCTgCACACAGTGG	9	507.5	NM_018012	KIF26B
chr1	242995709	242995732	TGaaAGGAaAaTACAaACAagGG	7	507.5
chr1	232113954	232113977	aGGagGGAGACaACAgACAtTGG	6	507.5
chr1	231885392	231885415	TaattatgGtCTtCACACAGaGG	10	507.5	NM_001164555	DISC1
chr1	231885392	231885415	TaattatgGtCTtCACACAGaGG	10	507.5	NR_028395	TSNAX-DISC1
chr1	228325088	228325111	TGaaAGGAtACaACACACcagGG	7	507.5
chr1	214881409	214881432	TcaattaAagCcACACACAGaGG	10	507.5
chr1	211350563	211350586	aGGGAGGActCTgCACACccaGG	7	507.5
chr1	211213117	211213140	TaGttacttcCTAgACACAGTGG	9	507.5	NM_002238	KCNH1
chr1	204734857	204734880	TGGtAatAGACTtCACACtcTGG	6	507.5
chr1	202493182	202493205	TGaGAttAGACTtCAgACAaaGG	7	507.5	NM_032104	PPP1R12B
chr1	201248381	201248404	actGAcagtgCTcCACACAGaGG	10	507.5
chr1	192975261	192975284	aaGGAGGAaACaACAaACAcaGG	7	507.5
chr1	192841161	192841184	TatGcactattTACACACAGTGG	9	507.5
chr1	191356780	191356803	gGatgcagtACcACACACAGTGG	9	507.5
chr1	187209182	187209205	TtatcatAttCTAtACACAGaGG	10	507.5
chr1	180440023	180440046	TtttAcctatCTtCACACAGTGG	9	507.5	NM_032360	ACBD6
chr1	17404287	17404310	TGccAGGAGcCTgCACAgAtgGG	7	507.5	NM_007365	PADI2
chr1	173429261	173429284	gtcttGGgtcCcACACACAGaGG	10	507.5	NR_037845	LOC100506023
chr1	171273618	171273641	aaaccacAGgCTAaACACAGTGG	9	507.5
chr1	168947612	168947635	gGGtgctgacCaACACACAGaGG	10	507.5	NR_104091	LINC00970
chr1	163734432	163734455	TatatacActCaACACACAGTGG	9	507.5
chr1	163405764	163405787	TttttGtgccCTgCACACAGTGG	9	507.5
chr1	161738641	161738664	aaaatcaAGgCTAgACACAGTGG	9	507.5	NM_007348	ATF6
chr1	159664805	159664828	TtaatttgGgCTAgACACAGTGG	9	507.5
chr1	147445065	147445088	aGGGAGGgaACaACACAaAcTGG	6	507.5	NM_016334	GPR89B
chr1	147113614	147113637	TacaAatctcCTgCACACAGaGG	10	507.5
chr1	146685013	146685036	cttcttcAcACTgCACACAGTGG	9	507.5	NM_001144829	FMO5
chr1	146685013	146685036	cttcttcAcACTgCACACAGTGG	9	507.5	NM_001144830	FMO5
chr1	1459560	1459583	TGGGcaGAGcCTcCACACtccGG	7	507.5	NM_001170535	ATAD3A
chr1	1459560	1459583	TGGGcaGAGcCTcCACACtccGG	7	507.5	NM_001170536	ATAD3A
chr1	145903360	145903383	aGGGAGGgaACaACACAaAcTGG	6	507.5	NR_104217	NBPF25P
chr1	145903360	145903383	aGGGAGGgaACaACACAaAcTGG	6	507.5	NM_001278267	NBPF20
chr1	145903360	145903383	aGGGAGGgaACaACACAaAcTGG	6	507.5	NM_001039703	NBPF10
chr1	145784881	145784904	aGGGAGGgaACaACACAaAcTGG	6	507.5	NM_001097613	GPR89A
chr1	145784881	145784904	aGGGAGGgaACaACACAaAcTGG	6	507.5	NM_001278267	NBPF20
chr1	145784881	145784904	aGGGAGGgaACaACACAaAcTGG	6	507.5	NM_001039703	NBPF10
chr1	1391512	1391535	TGGGcaGAGcCTcCACACtccGG	7	507.5	NM_001039211	ATAD3C
chr1	1235749	1235772	TGGGtGGgaACTcCAgACAtgGG	7	507.5	NM_030649	ACAP3
chr1	120254598	120254621	TtaGgtacttCTACtCACAGcGG	10	507.5	NM_006623	PHGDH
chr1	115875760	115875783	cacttaGcaACTgCACACAGaGG	10	507.5	NM_002506	NGF
chr1	112176715	112176738	TttGgtatacCaACACACAGaGG	10	507.5	NM_002884	RAP1A
chr1	112176715	112176738	TttGgtatacCaACACACAGaGG	10	507.5	NM_001291896	RAP1A
chr1	10927855	10927878	acaGAcccatCTAtACACAGTGG	9	507.5
chr1	107996903	107996926	aataAattcACTgCACACAGaGG	10	507.5	NM_001113228	NTNG1
chr1	107996903	107996926	aataAattcACTgCACACAGaGG	10	507.5	NM_014917	NTNG1
chr1	105796899	105796922	TcttcaatGcCTAaACACAGaGG	10	507.5
chr1	111683133	111683156	aGGGgGcAGtCTcCACAgAGgGG	7	507.472	NM_001007794	CEPT1
chr1	111683133	111683156	aGGGgGcAGtCTcCACAgAGgGG	7	507.472	NM_006090	CEPT1
chr1	234743076	234743099	cGGacGGgcACTgCACAaAaTGG	8	507.402	NM_182972	IRF2BP2
chr1	191577636	191577659	gGtGAtGAGctTACACAaAcaGG	8	507.246
chr1	151319781	151319804	cGcGAtctGcCTAgAtACAcgGG	10	507.134
chr1	27614258	27614281	TGtttGGAGACcACACAaAccGG	7	506.808	NM_015023	WDTC1
chr1	46152825	46152848	aGGGgaactACTACtCcCAGcGG	9	505.75
chr1	117488810	117488833	aaGcAGGAaACaACACgCAGgGG	7	505.65	NM_020440	PTGFRN
chr1	201059052	201059075	gGGcAGGgGtCTgCACtCAGgGG	7	505.438	NM_000069	CACNA1S
chr1	228604221	228604244	gGGGtGGgGgCTACtCACcGcGG	7	505.212	NM_016102	TRIM17
chr1	228604221	228604244	gGGGtGGgGgCTACtCACcGcGG	7	505.212	NM_001134855	TRIM17
chr1	205640009	205640032	aGGGgGcAcACcACAgACAcTGG	7	505.212	NM_033102	SLC45A3
chr1	82713552	82713575	TGGGAGGtttCTAaAtACAaaGG	7	505
chr1	80252696	80252719	TaGGAGaAaACTACAgAaAaTGG	6	505
chr1	76584827	76584850	TGtGAaGtGACTACAaACtcaGG	7	505	NM_001160011	ST6GALNAC3
chr1	59474372	59474395	gGaGAGGAtACTACAgACcagGG	7	505
chr1	54707403	54707426	TGGGAGGgagCcACAgACAcaGG	7	505	NM_018070	SSBP3
chr1	4616357	4616380	TGGGAGGtccCTAgACcCAGTGG	5	505
chr1	44911	44934	TctcAGGAGACaACAtACAaaGG	7	505
chr1	29636093	29636116	TGactttgtgCTAgACACAGTGG	9	505	NM_005704	PTPRU
chr1	22946978	22947001	TGtccaacccCTACcCACAGgGG	10	505
chr1	228075597	228075620	cccacaagGACcACACACAGTGG	9	505
chr1	22563296	22563319	ccttcctgGACTtCACACAGaGG	10	505
chr1	219844314	219844337	ctattcctGACTcCACACAGaGG	10	505
chr1	206171028	206171051	acaacaacGAaTACACACAGaGG	10	505
chr1	198336079	198336102	TctatatccACTAaACACAGTGG	9	505
chr1	190140946	190140969	TGtcttcttgCcACACACAGTGG	9	505	NM_199051	BRINP3
chr1	181727486	181727509	TGGGAGGcagCTtCAgACAagGG	7	505	NM_000721	CACNA1E
chr1	149433963	149433986	acaacaacGAaTACACACAGaGG	10	505
chr1	143880564	143880587	acaacaacGAaTACACACAGaGG	10	505
chr1	120871534	120871557	acaacaacGAaTACACACAGaGG	10	505
chr1	107730652	107730675	ccattcccGAtTACACACAGaGG	10	505	NM_001113228	NTNG1
chr1	107730652	107730675	ccattcccGAtTACACACAGaGG	10	505	NM_014917	NTNG1
chr1	10724922	10724945	TGcagctgccCcACACACAGTGG	9	505	NM_001079843	CASZ1
chr1	10724922	10724945	TGcagctgccCcACACACAGTGG	9	505	NM_017766	CASZ1
chr1	149857247	149857270	TtcGtccAaAaTACACAgAacGG	10	504.86	NM_003528	HIST2H2BE
chr1	218344707	218344730	TGaaAtatGAaTACACAgAcaGG	9	504.45
chr1	10701472	10701495	cGGGtGGtGtCTACgCtCAagGG	8	504.082	NM_001079843	CASZ1
chr1	205428266	205428289	gGacAGGgccCTgCACACccaGG	10	503.73
chr1	54049257	54049280	aGGGAaGtGgCTAtACAgAGaGG	7	503.63	NM_147193	GLIS1
chr1	202275458	202275481	TaGaAGcAGggTACAgACAcaGG	8	503.63	NM_001017403	LGR6
chr1	202275458	202275481	TaGaAGcAGggTACAgACAcaGG	8	503.63	NM_021636	LGR6
chr1	202275458	202275481	TaGaAGcAGggTACAgACAcaGG	8	503.63	NM_001017404	LGR6
chr1	185728368	185728391	TatGAGtAcACTgCACAgAtgGG	8	503.616	NM_031935	HMCN1
chr1	3248349	3248372	aGcGgGGAGcCTACtaACAagGG	8	503.404	NM_199454	PRDM16
chr1	53648632	53648655	aGaGAaGAaACcACAaACAGgGG	7	503.178
chr1	154816543	154816566	caGaAGGgGACTcCACcCAagGG	8	503.164	NM_170782	KCNN3
chr1	204615283	204615306	gGaGgGGgGACTcCAgACAcaGG	8	502.952	NM_006338	LRRN2
chr1	184261083	184261106	aGaaAaGAGACTAaAaACAGgGG	7	502.938
chr1	176437762	176437785	gGGcAtGAGggTACACAgAGaGG	7	502.726	NM_020318	PAPPA2
chr1	36039200	36039223	gGGcccGAGACTACtCACcaTGG	7	502.698	NM_178548	TFAP2E
chr1	86404531	86404554	TaGcAtGgGACTACtCAgAtgGG	8	502.5	NM_152890	COL24A1
chr1	84481296	84481319	aGGaAGaAGttTACACtCAcaGG	8	502.5
chr1	71419639	71419662	TctGAaGAGACTACAgAaAtgGG	7	502.5	NM_198714	PTGER3
chr1	71419639	71419662	TctGAaGAGACTACAgAaAtgGG	7	502.5	NM_198718	PTGER3
chr1	71288598	71288621	aGaGAGaAtAaTACACAaAGgGG	7	502.5
chr1	6758656	6758679	TGGaAaGtGcCTtCACtCAtTGG	7	502.5	NM_018198	DNAJC11
chr1	45329464	45329487	TtGcAGaAGgaTACACAgAacGG	8	502.5	NM_020365	EIF2B3
chr1	44481909	44481932	gGGGcGGcGtCTACcCtCAcTGG	7	502.5	NM_006934	SLC6A9
chr1	42682536	42682559	aGaGAtGAaACTAaAaACAGaGG	7	502.5	NM_001198852	FOXJ3
chr1	36927091	36927114	TGGGctGAaACTACAgAaAcTGG	6	502.5	NM_031280	MRPS15
chr1	33590291	33590314	TtGGgGaAcACcACACACcGaGG	7	502.5
chr1	231741380	231741403	gGaGAtGAGgCcACAgACAcaGG	8	502.5	NR_028395	TSNAX-DISC1
chr1	231741380	231741403	gGaGAtGAGgCcACAgACAcaGG	8	502.5	NR_034037	LINC00582
chr1	230273821	230273844	gGaGAaGAGgCcACAgACAGaGG	7	502.5	NM_001291866	GALNT2
chr1	230273821	230273844	gGaGAaGAGgCcACAgACAGaGG	7	502.5	NM_004481	GALNT2
chr1	226847219	226847242	TaGGAtGtGgaTACACAgAagGG	8	502.5	NR_103784	ITPKB-IT1
chr1	226847219	226847242	TaGGAtGtGgaTACACAgAagGG	8	502.5	NM_002221	ITPKB
chr1	186300443	186300466	aGGcAGtAcACTAtACtCAtaGG	8	502.5	NM_003292	TPR
chr1	186300443	186300466	aGGcAGtAcACTAtACtCAtaGG	8	502.5	NR_031642	MIR548F1
chr1	18233389	18233412	gGGaAaGgGAaTACACAgAGTGG	6	502.5
chr1	17551022	17551045	TGGttGGAtACTACAgACccTGG	6	502.5	NM_013358	PADI1
chr1	173891850	173891873	TGaGgGGtGgCTAgAgACAagGG	8	502.5
chr1	167457887	167457910	TtGcAaGAaAgTACACAgAtgGG	8	502.5	NM_000734	CD247
chr1	158740853	158740876	TGaGgGtAcACTgCAaACAaaGG	8	502.5
chr1	156366877	156366900	aGaGAGcAGcCTgCACAaAcTGG	7	502.5
chr1	154752927	154752950	aGaGAGaAcAgTACACAaAaaGG	8	502.5	NM_170782	KCNN3
chr1	146628066	146628089	TGtGAGGAtcCTACAaACccaGG	7	502.5	NM_005399	PRKAB2
chr1	13870059	13870082	aGaGtGGAaACTtCAgACAGaGG	7	502.5
chr1	12391151	12391174	aGGtAaGAGcCTAtACAtAcaGG	8	502.5	NM_018156	VPS13D
chr1	117551235	117551258	TaGGAGGgaACTACAaAaAagGG	7	502.5	NM_004258	CD101
chr1	117448379	117448402	TtGcAGaAtACaACACAtAaTGG	7	502.5
chr1	1016868	1016891	TGcGtGGgGgCTgCAgACAcgGG	8	502.5
chr1	101651431	101651454	aGGtAGGtGcaTACACtCAGgGG	7	502.5
chr1	101642737	101642760	cGGGgGaAcAaTACACgCAGgGG	7	502.5
chr1	100461007	100461030	TcGaAaGAaAaTACACAaAaaGG	8	502.5	NM_012243	SLC35A3
chr1	100461007	100461030	TcGaAaGAaAaTACACAaAaaGG	8	502.5	NM_001271685	SLC35A3
chr1	7701877	7701900	TGaGctcAGACcACACcCAGTGG	6	502.472	NM_015215	CAMTA1
chr1	76550202	76550225	caGGAGGgtAtTACACAtAtgGG	8	502.472	NM_001160011	ST6GALNAC3
chr1	48156225	48156248	TGGGctGgGttTACACAgAtcGG	8	502.26
chr1	220982105	220982128	TGtGAGcAtttTACAgACAaaGG	8	502.26	NM_022746	2019-03-01
chr1	169014404	169014427	TGaGAGaAatCTtCACAgAcTGG	7	502.034	NR_104091	LINC00970
chr1	11753015	11753038	gGaGgGGAGtCTACAgACctgGG	8	501.568	NM_198545	DRAXIN
chr1	17223053	17223076	caGGtaGAaACTACgCAgAtgGG	9	501.526
chr1	91301453	91301476	ctGGAGGcGtCTgCACcCAcaGG	8	501.356
chr1	15153038	15153061	aGGagGGAGgCgACACcCAtgGG	8	501.356	NM_015209	KAZN
chr1	45008847	45008870	gGGGAGGtctCTgCACAaAGaGG	7	501.342	NM_018150	RNF220
chr1	28776566	28776589	TttcAGGgtACTACtCAaAcaGG	9	501.286	NM_023923	PHACTR4
chr1	28776566	28776589	TttcAGGgtACTACtCAaAcaGG	9	501.286	NM_001048183	PHACTR4
chr1	206864950	206864973	TGttAGcAGcaTACAaACAcTGG	7	501.13	NM_004759	MAPKAPK2
chr1	167744118	167744141	gaGGgGctGAaTACAtACAcaGG	9	501.074	NM_003953	MPZL1
chr1	226911484	226911507	aGGtgtcAGgtTACACACccTGG	9	501.018	NM_002221	ITPKB
chr1	236823250	236823273	gGGGAGagGgCcACAgACAGgGG	7	500.904
chr1	227057212	227057235	TttGgGGAGggTACAtACAtaGG	8	500.678
chr1	57773207	57773230	aGGGtGtgGcCTAgACtCAGcGG	8	500.636	NM_021080	DAB1
chr1	239115226	239115249	aGtGActAcACTACAgAgAaaGG	9	500.608
chr1	241766691	241766714	aGacAGtAGACcACACAtAcaGG	8	500.452	NM_014322	OPN3
chr1	233815858	233815881	TGaGAaGAatCTAaACAgAcaGG	8	500.452
chr1	155209729	155209752	cGctAtGAGAgTACACgCAGTGG	6	500.452	NM_001171811	GBA
chr1	154441436	154441459	TGGGcaGgGgCTgCACACgGaGG	7	500.452	NM_000565	IL6R
chr1	103491731	103491754	caGcAGGAcACcACAtACAcaGG	8	500.452	NM_001854	COL11A1
chr1	26864706	26864729	gGaGgaGAttCTgCAgACAtgGG	10	500.354	NM_002953	RPS6KA1
chr1	55131390	55131413	gtGGgGaAGACTAgACAaAccGG	8	500.226	NR_037640	MROH7-TTC4
chr1	48455569	48455592	TtGGctGtGAtTACACAgAcaGG	8	500.226	NM_001194986	TRABD2B
chr1	31236915	31236938	ctGGAGGgGcCaACACcCAGaGG	7	500.226
chr1	31166192	31166215	gGaGctGAGACTgCAgACAtTGG	7	500.226
chr1	29740862	29740885	TGcaAaGAcACTgCACACctTGG	7	500.226
chr1	196035376	196035399	aGaaAGGAcACaACAgACAaaGG	8	500.226
chr1	191433064	191433087	aaGaAGGAaACaACAgACAcTGG	7	500.226
chr1	177016221	177016244	aGcaAGGAGctTACACtCAGgGG	7	500.226	NM_001286164	ASTN1
chr1	177016221	177016244	aGcaAGGAGctTACACtCAGgGG	7	500.226	NM_004319	ASTN1
chr1	177016221	177016244	aGcaAGGAGctTACACtCAGgGG	7	500.226	NM_207108	ASTN1
chr1	157271477	157271500	caGGAGcAGcCTAtACtCAcaGG	8	500.226
chr1	1263528	1263551	aGGatGGAGcCTcCACACcccGG	8	500.226	NM_001029885	CPTP
chr1	113347241	113347264	TGtGAccAGgCTACttACAGaGG	7	500.226
chr1	99667547	99667570	TtGGcGGAagCTACcCAgAagGG	8	500
chr1	96803554	96803577	aaGaAGGAaACaACAgACAcaGG	8	500	NR_110693	LOC101928241
chr1	96749002	96749025	TaGagGGAaACaACACACtGgGG	7	500	NR_110693	LOC101928241
chr1	916322	916345	ctGcAGGAGgCcACACtCAtcGG	8	500	NM_001291367	PERM1
chr1	89724603	89724626	TttGAGaAaAaTACAaACAaaGG	8	500
chr1	89543926	89543949	aaGaAGGAaACaACAgACAtTGG	7	500
chr1	89492929	89492952	gGtGAGGAacaTACACACtGgGG	7	500
chr1	87122846	87122869	aGGaAGGgaACaACAgACAcTGG	7	500
chr1	83532126	83532149	TGtGAaGtcACTACtCAgAcaGG	8	500
chr1	83044621	83044644	TaGtAacAGACTAaACAtAGTGG	6	500
chr1	80251145	80251168	TGGcAttAaACTAaACAaAtgGG	8	500
chr1	79976381	79976404	atGGAtGAaAaTACAtACAcaGG	8	500
chr1	79060716	79060739	TGaaAGtAcACTcCACAgAGTGG	6	500
chr1	78118621	78118644	TttGAGGgGcCTAgACAgAcaGG	8	500	NM_015534	ZZZ3
chr1	77874620	77874643	aaGaAGGAaACaACAgACAcTGG	7	500	NM_174858	AK5
chr1	77874620	77874643	aaGaAGGAaACaACAgACAcTGG	7	500	NM_012093	AK5
chr1	76183114	76183137	aaGaAGGAaACaACAgACAcTGG	7	500
chr1	76064426	76064449	TaGagGGAaACaACACAtAcTGG	7	500	NM_001130058	SLC44A5
chr1	76064426	76064449	TaGagGGAaACaACACAtAcTGG	7	500	NM_152697	SLC44A5
chr1	75483529	75483552	TGaGgGGgaACaACACAtAcTGG	7	500
chr1	73286403	73286426	aaGaAGGAaACaACAgACAcTGG	7	500
chr1	72866982	72867005	aaGaAGGAaACaACAgACAcTGG	7	500
chr1	72498484	72498507	TtGctGGAGtCTACtCACctaGG	8	500	NM_173808	NEGR1
chr1	70417438	70417461	gaGaAGGAaACaACAaACAcTGG	7	500	NM_020794	LRRC7
chr1	70242817	70242840	TGccAGcAGcCTACctACAGaGG	7	500	NM_020794	LRRC7
chr1	69769539	69769562	TcaGAtGAaACcACAaACAtcGG	8	500
chr1	68538756	68538779	aaGaAGGAaACaACAtACAcTGG	7	500	NR_040077	GNG12-AS1
chr1	68477652	68477675	gcGGtGaAGACTtCACAgAagGG	8	500	NR_040077	GNG12-AS1
chr1	65025146	65025169	aaGaAGGAaACaACAgACAcTGG	7	500	NM_020925	CACHD1
chr1	65025146	65025169	aaGaAGGAaACaACAgACAcTGG	7	500	NM_001293274	CACHD1
chr1	63687573	63687596	TGGcAaaAGtCTAaACAtAGaGG	7	500	NR_038252	LINC00466
chr1	63078016	63078039	aGtGAGGgaACaACACAgAcTGG	7	500	NM_001272002	DOCK7
chr1	63078016	63078039	aGtGAGGgaACaACACAgAcTGG	7	500	NM_001272001	DOCK7
chr1	61815628	61815651	gGGatGGgGACTAaACtCAaaGG	8	500	NM_001145511	NFIA
chr1	61815628	61815651	gGGatGGgGACTAaACtCAaaGG	8	500	NM_001145512	NFIA
chr1	61815628	61815651	gGGatGGgGACTAaACtCAaaGG	8	500	NM_005595	NFIA
chr1	600861	600884	TtGtgGGAaACTtCAtACAagGG	8	500
chr1	57614566	57614589	TGtGActAtACTAaACcCAcTGG	7	500	NM_021080	DAB1
chr1	57149387	57149410	TGGGtGaAtgtTACACAtAGaGG	7	500	NM_006252	PRKAA2
chr1	51915077	51915100	aaGaAGGAaACaACAgACAtgGG	8	500	NM_001981	EPS15
chr1	50710248	50710271	ctGaAGGAGgCcACACAgAcTGG	7	500
chr1	5039506	5039529	TGcaAaGAGcCcACAaACAGaGG	7	500
chr1	50092272	50092295	aGGGAtGAatCaACACACccTGG	7	500	NM_032785	AGBL4
chr1	47290054	47290077	TaGaAGGgaACaACAgACAcTGG	7	500
[truncated: 108,454 more rows]

## Sheet: SG-505
CROP-IT Results for the submitted job.
Description of the output:
Coordinates:The first 3 columns provide the coordinates of the offtarget site,i.e. Chromosome, Start and End.
Sequence:This column consists of off-target sequences, with nucleotides in CAPITAL letters suggesting match with target sequence and those in small letters depicting mismatch with the target sequence.
e.g. GGaCCAGACtgaGCAccTGATGG
Mismatches:This column consists the number of mismatches in the offtarget sequence when compared to the target input sequence
Score:This column provides the score of the potential off-target. Higher score depicts the greater chances of Cas9 binding to that off-target.
RefseqID and AltName:The last two columns provide the information of any gene that overlaps with the predicted offtarget site
Chromosome	Start	End	Sequence	Mismatches	Score	RefSeqID	AltName
chr1	188449192	188449215	cAGgTGTaCtGGGATAGCTGaGG	5	622.5
chr1	207233378	207233401	GAGgTcaTCtGGGATAGCTcaGG	6	620.678	NM_006212	PFKFB2
chr1	10920558	10920581	cAGCcGTaaGGGGATAGCTGgGG	5	620
chr1	219038334	219038357	tgGCTGTgtGGGGATAGCTGTGG	4	617.5
chr1	58334645	58334668	tgGgTGaTCaGGGATAGCTtTGG	6	612.5	NM_021080	DAB1
chr1	163146793	163146816	GAtCTcTataGGGATAGCTGaGG	6	610.226	NR_110699	LOC101928404
chr1	163146793	163146816	GAtCTcTataGGGATAGCTGaGG	6	610.226	NM_001254748	RGS5
chr1	160121811	160121834	GctCTtTctGGGGATAGCTaTGG	6	610.226	NM_144699	ATP1A4
chr1	207078335	207078358	ctGggGTTgGGGGATAGCTGgGG	6	610	NM_001142473	FAIM3
chr1	110467998	110468021	GAGggGcagGGGGATAGCTGaGG	6	607.5	NM_000757	CSF1
chr1	200192047	200192070	tgGgTGaTttGGGATAGCTGTGG	6	602.5
chr1	56872409	56872432	GctagGTcCaGGGATAGCTGaGG	7	600
chr1	4849782	4849805	tAGaaaaTtGGGGATAGCTtTGG	7	600
chr1	108285206	108285229	GtaagGcTCtGGGATAGCTaTGG	7	600
chr1	18109363	18109386	GAtgTGggatGGGATAGCTGaGG	7	597.726	NM_030812	ACTL8
chr1	71443360	71443383	GAagaGggaGGGGATAGCTaTGG	7	597.5	NM_198719	PTGER3
chr1	71443360	71443383	GAagaGggaGGGGATAGCTaTGG	7	597.5	NM_198714	PTGER3
chr1	71443360	71443383	GAagaGggaGGGGATAGCTaTGG	7	597.5	NM_198718	PTGER3
chr1	8612076	8612099	GtagaGaTaaGGGATAGCTaaGG	9	590.226	NM_001042681	RERE
chr1	247645735	247645758	ttaggGcTgGGGGATAGCTagGG	9	590.226
chr1	155220829	155220852	GgGgctgcCaGGGATAGCTGgGG	8	590.226	NM_006589	FAM189B
chr1	39069214	39069237	GctgccTcCtGGGATAGCTGaGG	8	590
chr1	243077584	243077607	tgGtcacTCtGGGATAGCTcTGG	8	590
chr1	178006679	178006702	acttcGTcCtGGGATAGCTagGG	9	590	NR_037167	LOC730102
chr1	110143373	110143396	ctctTcTTttGGGATAGCTGgGG	8	590
chr1	107868190	107868213	aAcacagTCaGGGATAGCTtTGG	8	590	NM_001113228	NTNG1
chr1	107868190	107868213	aAcacagTCaGGGATAGCTtTGG	8	590	NM_014917	NTNG1
chr1	232614626	232614649	GAcgatcTatGGGATAGCTaaGG	9	587.726	NM_020808	SIPA1L2
chr1	238387514	238387537	GcaCaccaaGGGGATAGCTGTGG	7	587.5
chr1	165878576	165878599	cAGCcacagtGGGATAGCTaaGG	9	587.5	NM_012474	UCK2
chr1	119773752	119773775	GAtggagaCaGGGATAGCTcTGG	8	587.5
chr1	7528384	7528407	tgGaTtgattGGGATAGCTGTGG	8	585.198	NM_015215	CAMTA1
chr1	10681994	10682017	GAGCTGccCGGGGATAaCTtTGG	4	585	NM_004565	PEX14
chr1	12243051	12243074	cAGCTcTTCtGGGATAGCctTGG	5	581.356	NM_001066	TNFRSF1B
chr1	113835754	113835777	ttttTccTaaGGGATAGCTGgGG	9	580.226
chr1	208406433	208406456	tttCcaggCtGGGATAGCTcTGG	9	580	NM_025179	PLXNA2
chr1	188674168	188674191	ctGaaaaTgtGGGATAGCTtTGG	9	580
chr1	183153894	183153917	tgGgctgaCtGGGATAGCTagGG	10	580
chr1	177677439	177677462	aAcagtcTtaGGGATAGCTcTGG	9	580	NR_110722	LOC101928778
chr1	103351876	103351899	attaaGaaCtGGGATAGCTtgGG	10	580	NM_001854	COL11A1
chr1	6342324	6342347	ccctgccTgGGGGATAGCTacGG	10	578.178	NM_007274	ACOT7
chr1	65299577	65299600	tctacaTggGGGGATAGCTGTGG	8	577.5	NM_002227	JAK1
chr1	30230196	30230219	ctGggccctGGGGATAGCTtgGG	10	577.5
chr1	244688650	244688673	GgaggGgggcGGGATAGCTcTGG	9	577.5	NM_173807	C1orf101
chr1	23892926	23892949	attacacTCaGGGATAGCTGTGG	8	577.5
chr1	218468350	218468373	GAGtaGTTCaGGGATAaCTcaGG	6	577.5	NM_016052	RRP15
chr1	178081903	178081926	GgaggGgggaGGGATAGCTtTGG	9	577.5	NM_170692	RASAL2
chr1	170058443	170058466	GgaggGgggaGGGATAGCTtTGG	9	577.5
chr1	162315076	162315099	GgaggGgggaGGGATAGCTtTGG	9	577.5	NM_014697	NOS1AP
chr1	154914778	154914801	acaggccTtGGGGATAGCTcTGG	9	577.5
chr1	113512503	113512526	GgaggGgggaGGGATAGCTtTGG	9	577.5
chr1	6187207	6187230	GAGCTcTTCGGGGAcAGCTGgGG	3	575.678	NM_015557	CHD5
chr1	110540475	110540498	GAtCTtTaCaGGGATAtCTaaGG	7	574.986	NM_006621	AHCYL1
chr1	67227138	67227161	GctgaaggttGGGATAGCTGTGG	9	572.91	NM_152665	TCTEX1D1
chr1	56012109	56012132	cAGCaGTctGGGGATAGCccTGG	6	570.226
chr1	229086804	229086827	tgGCaGTTtGGGGATAGCacgGG	7	570.226
chr1	69528195	69528218	tAcaTGTgCGGGGATAGgTGgGG	6	570
chr1	31186514	31186537	GAGCaGggCaGGGATgGCTGTGG	5	570	NM_002379	MATN1
chr1	27985355	27985378	aAGgTGTgaGGGGATgGCTcaGG	7	570
chr1	217309305	217309328	tAGtTGTgaGGGGATAGaTtgGG	7	570	NM_001134285	ESRRG
chr1	96132751	96132774	GAGCaGTgatGGGATAcCTGTGG	5	567.5
chr1	74034414	74034437	acaaaGgagtGGGATAGCTGgGG	10	567.5
chr1	45313857	45313880	cttagGagtaGGGATAGCTGTGG	9	567.5
chr1	202703339	202703362	GAtCTGaaaGGGGATAGaTGTGG	5	567.5	NM_006618	KDM5B
chr1	196839132	196839155	ccaaatgcCtGGGATAGCTGgGG	10	567.5
chr1	196672510	196672533	ccaaatgcCtGGGATAGCTGgGG	10	567.5	NM_000186	CFH
chr1	150584213	150584236	GtGCTGggaGGGGATAGaTGaGG	6	567.5
chr1	206848282	206848305	GAGaTcTTgtGGGAgAGCTGaGG	6	566.272
chr1	110725186	110725209	GgctgagggcGGGATAGCTGTGG	9	565.226	NM_001010898	SLC6A17
chr1	87762769	87762792	tttgcaaatGGGGATAGCTGaGG	10	565
chr1	167728989	167729012	GtGaTtTcCtGGGATAcCTtTGG	7	565	NM_003953	MPZL1
chr1	6640825	6640848	agcCTcTaCGGGGATgGCTcaGG	8	564.972	NM_001278648	ZBTB48
chr1	10461478	10461501	aAGCaGTgCaGtGATAGCTcaGG	7	562.896	NM_002631	PGD
chr1	59527729	59527752	aAGtTtTTgtGGGcTAGCTcTGG	7	562.614	NR_110626	LINC01358
chr1	6089604	6089627	cAGagGTgCaGGGATgGCTcTGG	7	562.5	NM_001199861	KCNAB2
chr1	6089604	6089627	cAGagGTgCaGGGATgGCTcTGG	7	562.5	NM_172130	KCNAB2
chr1	47043281	47043304	aAGCaGgTatGGGATAGCaagGG	8	562.5	NR_024176	MKNK1
chr1	37884608	37884631	GgaCaGcTCtGGGATgGCTagGG	8	562.5
chr1	35775210	35775233	tAGaTtTTtaGGGATAGgTtgGG	8	562.5	NM_005095	ZMYM4
chr1	31094019	31094042	GgGtgGgTgGGGGATtGCTGTGG	6	562.5
chr1	30234356	30234379	GgGtTcTctGGGGATAGCccaGG	8	562.5
chr1	249228725	249228748	aAGtTGccCaGGGATAGtTaaGG	8	562.5
chr1	234386756	234386779	cAttTGcTaGGGGATtGCTaTGG	7	562.5	NM_173508	SLC35F3
chr1	234386756	234386779	cAttTGcTaGGGGATtGCTaTGG	7	562.5	NM_001300845	SLC35F3
chr1	207921510	207921533	tAcCcGTgtGGGGATAGgTGgGG	7	562.5
chr1	205180228	205180251	GgcCgGaTCtGGGATAcCTtgGG	8	562.5	NM_015375	DSTYK
chr1	188216774	188216797	GgGgTtTggGGGGATAGtTtTGG	7	562.5
chr1	187773208	187773231	GtGgTGgTgaGGGATAGCatTGG	7	562.5
chr1	171620151	171620174	GAaCaGgTttGGGATAaCTGaGG	7	562.5	NM_000261	MYOC
chr1	157220819	157220842	cAttTtTTtGGGGATAtCTcaGG	8	562.5
chr1	155945553	155945576	cAGagGTcCaGGGATgGCTGTGG	6	562.5	NM_001162383	ARHGEF2
chr1	93461664	93461687	GAGaaGcTttGGGATtGCTGTGG	6	561.13
chr1	153768616	153768639	tgGtTGTggGGGGATAGCccaGG	8	560.452
chr1	107407502	107407525	GAGgTaaTtaGGGATAGaTaaGG	8	560.452
chr1	8207522	8207545	cAGCTcacCtGGGATgGCTcaGG	8	560.226
chr1	232819060	232819083	cgcCTGgTaGGGGATAGCataGG	8	560.226
chr1	162327076	162327099	cAGCgGgagGGGGATAGaTGgGG	7	560.226	NM_014697	NOS1AP
chr1	81429933	81429956	cAaCTGactGGGGATAGCgGaGG	7	560
chr1	76445823	76445846	ctGCTGaTgaGGGATgGCTGTGG	6	560
chr1	58691752	58691775	GAaCcacTCtGGGATAcCTcTGG	7	560	NM_021080	DAB1
chr1	55677420	55677443	ttGtaGTTtGGGGATAGCaaTGG	7	560	NM_015306	USP24
chr1	54310578	54310601	GgtaTcTTtGGGGATAGgTtaGG	8	560
chr1	44961797	44961820	GAGtaGcTgaGGGATAGCccaGG	8	560	NM_018150	RNF220
chr1	43308120	43308143	aAGggaTTtGGGGATgGCTtTGG	7	560	NM_001017922	ERMAP
chr1	43308120	43308143	aAGggaTTtGGGGATgGCTtTGG	7	560	NM_018538	ERMAP
chr1	3820556	3820579	GccaTGcTCtGGGATAGCaccGG	8	560	NR_024455	LINC01134
chr1	31219398	31219421	tAcCTGTcatGGGATgGCTcgGG	8	560	NM_006762	LAPTM5
chr1	247307735	247307758	GgGCaGTTaGGGGAaAGCTagGG	6	560	NM_001243740	ZNF124
chr1	247307735	247307758	GgGCaGTTaGGGGAaAGCTagGG	6	560	NM_001297567	ZNF124
chr1	240509780	240509803	cActTGTTtaGGGATAGCcGgGG	7	560	NM_020066	FMN2
chr1	23057116	23057139	agGggGTTCaGGGATAtCTGgGG	7	560	NM_017449	EPHB2
chr1	225455698	225455721	GgtCTtTTatGGGATtGCTGTGG	6	560	NM_001373	DNAH14
chr1	175101844	175101867	GgGaTGggtGGGGATtGCTGaGG	7	560	NM_022093	TNN
chr1	158047710	158047733	GtaCTGgTgtGGGATgGCTGaGG	7	560	NM_018240	KIRREL
chr1	153152314	153152337	GttCTGaTatGGGATtGCTGTGG	6	560	NR_110685	LOC101928009
chr1	82298485	82298508	tttCTGaTtaGGGATAGCaagGG	9	559.718	NM_001297704	LPHN2
chr1	82298485	82298508	tttCTGaTtaGGGATAGCaagGG	9	559.718	NM_001297705	LPHN2
chr1	228973705	228973728	GAGaaGTTCaGGGAgAGCTGgGG	5	558.856
chr1	24238367	24238390	GAGaaGTTCaGGGAgAGCTcaGG	6	558.178	NM_001841	CNR2
chr1	35495384	35495407	GgtCTGcctGGGGATgGCTagGG	8	557.726	NM_007167	ZMYM6
chr1	22447655	22447678	GAGCgGggtaGGGATAGCatgGG	8	557.726	NM_030761	WNT4
chr1	99003503	99003526	GttCTGcgtGGGGATAGCcaaGG	8	557.5
chr1	95140457	95140480	GAtgaGTagGGGGATAGgTagGG	8	557.5	NR_104131	LINC01057
chr1	85294716	85294739	cAGCTccaaGGGGATAtCTtTGG	7	557.5	NM_012152	LPAR3
chr1	74436843	74436866	cAGCTGcaaaGGGATtGCTcaGG	8	557.5
chr1	66126367	66126390	GAGtaGaatGGGGATtGCTagGG	8	557.5
chr1	247794559	247794582	cAGCTtgatGGGGATAGCatTGG	7	557.5
chr1	238090540	238090563	GAGgcGTagaGGGATAGCacgGG	8	557.5	NR_027247	LOC100130331
chr1	230657051	230657074	GgGCTGgggaGGGATAGCatTGG	7	557.5
chr1	228255994	228256017	atagTGTTaGGGGATAGCataGG	8	557.5
chr1	226250383	226250406	cgtgTGTTgGGGGATAGCctcGG	8	557.5
chr1	166022288	166022311	agGCTGggtGGGGATgGCTGaGG	7	557.5
chr1	155018301	155018324	cccaTGTTtGGGGATAGaTGaGG	7	557.5	NR_040772	LOC100505666
chr1	155018301	155018324	cccaTGTTtGGGGATAGaTGaGG	7	557.5	NM_001143687	DCST1
chr1	146307597	146307620	GAGgTGgggaGGGATAGCatTGG	7	557.5	NR_104217	NBPF25P
chr1	146307597	146307620	GAGgTGgggaGGGATAGCatTGG	7	557.5	NM_001278267	NBPF20
chr1	146307597	146307620	GAGgTGgggaGGGATAGCatTGG	7	557.5	NM_001039703	NBPF10
chr1	13661429	13661452	cAGCTtgatGGGGATAGCatTGG	7	557.5	NM_001099850	LOC391003
chr1	13440586	13440609	cAGCTtgatGGGGATAGCatTGG	7	557.5	NM_001099850	LOC391003
chr1	12929227	12929250	cAGCTtgatGGGGATAGCatTGG	7	557.5
chr1	110896913	110896936	tttCTGTgaGGGGATAGaTaTGG	7	557.5
chr1	22249323	22249346	agGggGTaCtGGGATgGCTagGG	9	556.794	NM_005529	HSPG2
chr1	3460090	3460113	ctGCgtgTttGGGATgGCTagGG	10	556.724	NM_001409	MEGF6
chr1	11864953	11864976	attCTcagtGGGGATgGCTGTGG	8	556.258	NM_005957	MTHFR
chr1	205538624	205538647	GAGtTtTcCaGGGAgAGCTGcGG	6	554.082	NM_181644	MFSD4
chr1	226006117	226006140	ctGCctTgCtGGGATAGgTcaGG	9	553.856	NM_001136018	EPHX1
chr1	226006117	226006140	ctGCctTgCtGGGATAGgTcaGG	9	553.856	NM_001291163	EPHX1
chr1	151610400	151610423	tAcCTcTcttGGGATAGCcaTGG	8	553.856	NM_030918	SNX27
chr1	959533	959556	aAGtaGacCaGGGATAtCTcgGG	9	553.404	NM_198576	AGRN
chr1	60405204	60405227	atcCaGTgCtGGGATAGaTtaGG	9	552.952
chr1	23572233	23572256	GgGaaGgaCtGGGATAGgTGgGG	8	552.952
chr1	230890714	230890737	GctCacagCtGGGATAGCccTGG	9	552.882	NM_006615	CAPN9
chr1	230890714	230890737	GctCacagCtGGGATAGCccTGG	9	552.882	NM_016452	CAPN9
chr1	55423213	55423236	aAGtTaTctaGGGATAGtTaaGG	9	552.726
chr1	35292156	35292179	agGgTGaaCaGGGATtGCTGTGG	7	552.726
chr1	156251107	156251130	ccagctTTtGGGGATgGCTcTGG	9	552.642	NM_015327	SMG5
chr1	91685432	91685455	GgGgTtaTatGGGATAcCTGTGG	7	552.5
chr1	88680487	88680510	cAatTGcTaaGGGATAcCTGgGG	8	552.5
chr1	76859768	76859791	aAGtTacTatGGGATAGaTagGG	9	552.5	NM_001160011	ST6GALNAC3
chr1	69787773	69787796	cAGaaGccCaGGGATtGCTtTGG	8	552.5
chr1	56956562	56956585	cAtCTaaTatGGGATAGaTcTGG	8	552.5
chr1	48319135	48319158	ctGagGgTtGGGGATAaCTcTGG	8	552.5	NM_001194986	TRABD2B
chr1	4796826	4796849	cAGaTacaCtGGGATAaCTagGG	9	552.5	NM_018836	AJAP1
chr1	46659313	46659336	GgGgaGccCaGGGATAGgTtaGG	9	552.5	NM_017739	POMGNT1
chr1	36909313	36909336	aAGCTtTgCtGGGAcAGCTGgGG	6	552.5	NM_145047	OSCP1
chr1	36909313	36909336	aAGCTtTgCtGGGAcAGCTGgGG	6	552.5	NM_206837	OSCP1
chr1	35477553	35477576	GtGaTacTgaGGGATtGCTGaGG	8	552.5	NM_007167	ZMYM6
chr1	3462908	3462931	GgGgcGggCaGGGATgGCTcaGG	9	552.5	NM_001409	MEGF6
chr1	241875665	241875688	cAaCatTTaaGGGATAGgTtaGG	9	552.5	NM_144625	WDR64
chr1	230626357	230626380	agGaTGggCtGGGATAGtTGTGG	7	552.5
chr1	217184953	217184976	aAaCTagcCtGGGATtGCTtTGG	8	552.5	NM_001134285	ESRRG
chr1	197481827	197481850	aAtgTtaTgGGGGATAtCTtgGG	9	552.5	NM_001195215	DENND1B
chr1	190348742	190348765	agGtaGcTaGGGGATAGCaGgGG	8	552.5	NM_199051	BRINP3
chr1	187607036	187607059	cAtCcacTtGGGGATgGCTaaGG	9	552.5
chr1	18325259	18325282	tAatgGTgCtGGGATgGCTcTGG	8	552.5
chr1	182000768	182000791	aAaggGgTgGGGGATAGtTGaGG	8	552.5
chr1	17955036	17955059	GgGgaGggCtGGGATAGtTtaGG	9	552.5	NM_018125	ARHGEF10L
chr1	17955036	17955059	GgGgaGggCtGGGATAGtTtaGG	9	552.5	NM_001011722	ARHGEF10L
chr1	156505363	156505386	tgGggGaTgGGGGATgGCTaTGG	8	552.5	NM_178229	IQGAP3
chr1	154199589	154199612	tgGggGaTCaGGGATAGgTGcGG	8	552.5	NM_001127320	UBAP2L
chr1	154199589	154199612	tgGggGaTCaGGGATAGgTGcGG	8	552.5	NM_001287815	UBAP2L
chr1	117255921	117255944	GgGagGgTaaGGGATAaCTGgGG	8	552.5
chr1	114682313	114682336	cAcCTcagCtGGGATAtCTGgGG	8	552.5	NM_205848	SYT6
chr1	112298853	112298876	GcGggGgcCcGGGATAGgTcgGG	9	552.5	NM_007204	DDX20
chr1	111436564	111436587	tAcaaGaTCaGGGATAcCTcTGG	8	552.5	NM_001040033	CD53
chr1	111436564	111436587	tAcaaGaTCaGGGATAcCTcTGG	8	552.5	NM_000560	CD53
chr1	48416242	48416265	cAGggGccaGGGGATgGCTcTGG	8	550.452	NM_001194986	TRABD2B
chr1	46537715	46537738	tAtCTtgaaGGGGATAGgTtTGG	8	550.452	NM_001114172	PIK3R3
chr1	235022047	235022070	GActgGaTgaGGGATAGCaGgGG	8	550.452
chr1	98813448	98813471	aAcagaTTgGGGGATAGtTaaGG	9	550.226
chr1	8399546	8399569	cAGCTtcTCcaGGATAGCTGcGG	6	550.226	NM_001080397	SLC45A1
chr1	232549325	232549348	GctaTGagCtGGGATAGtTcTGG	8	550.226	NM_020808	SIPA1L2
chr1	229606650	229606673	GActTGcTgGGGGAaAGCTGgGG	6	550.226	NM_018230	NUP133
chr1	96307011	96307034	attCTtcTaGGGGATgGCTGTGG	7	550
chr1	96240888	96240911	tAcCTGgaaaGGGATAGaTtaGG	9	550
chr1	9239023	9239046	GgGgTGaggtGGGATgGCTGaGG	8	550
chr1	90015658	90015681	GtcCTtcTaaGGGATAcCTaaGG	9	550	NM_001134476	LRRC8B
chr1	88043913	88043936	ttGggtTTaGGGGATgGCTtgGG	9	550
chr1	84094031	84094054	tAGagacTCaGGGATAGgTcTGG	8	550	NR_119375	LOC101927587
chr1	81164952	81164975	ctGCTaTggtGGGATAGaTagGG	9	550
chr1	78455735	78455758	cAGtctcTtGGGGATgGCTcaGG	9	550
chr1	70348427	70348450	GgGCgGgggaGGGATAGCatTGG	8	550	NM_020794	LRRC7
chr1	68354333	68354356	tctgTaTTaGGGGATAGCccaGG	9	550	NR_040077	GNG12-AS1
chr1	68065180	68065203	GgcCatgTtGGGGATAGgTtTGG	8	550
chr1	67433869	67433892	ttGCTtTggaGGGATcGCTGTGG	7	550	NM_001077703	MIER1
chr1	67433869	67433892	ttGCTtTggaGGGATcGCTGTGG	7	550	NM_001077701	MIER1
chr1	65140174	65140197	attCcaTTtGGGGATAaCTtgGG	9	550	NM_020925	CACHD1
chr1	65140174	65140197	attCcaTTtGGGGATAaCTtgGG	9	550	NM_001293274	CACHD1
chr1	62284754	62284777	agcCTacTgGGGGATgGCTGTGG	7	550	NM_176877	INADL
chr1	59582179	59582202	GtGggcTgtGGGGATAGaTtgGG	9	550
chr1	58125157	58125180	GAcaaGcTttGGGATAGgTcaGG	9	550	NM_021080	DAB1
chr1	52428259	52428282	ccagTGaTCaGGGATgGCTtTGG	8	550	NM_002867	RAB3B
chr1	50533818	50533841	cAGgTtaagGGGGATAGgTtaGG	9	550	NM_001144777	ELAVL4
chr1	48719642	48719665	aAGCaacTgaGGGATgGCTagGG	9	550
chr1	44403854	44403877	GAaaaGcTtaGGGATAGCccTGG	8	550
chr1	4249135	4249158	GtGggGgcgGGGGATAGtTtTGG	8	550
chr1	41285334	41285357	ttGaTGTgCGGGGcTAGCTGgGG	6	550	NM_172163	KCNQ4
chr1	37952858	37952881	GccaTGgcCtGGGATgGCTtgGG	9	550
chr1	3454658	3454681	GgGgTGgcatGGGATgGCTtTGG	8	550	NM_001409	MEGF6
chr1	32211276	32211299	tAataGTctGGGGATAGCatgGG	9	550	NM_001294336	BAI2
chr1	25544214	25544237	atcgTaTTCtGGGATgGCTcTGG	8	550
chr1	244259355	244259378	tAtCTcagaGGGGATAGgTGaGG	8	550
chr1	244013078	244013101	ccGCTtTcCGGGGAaAGCTGgGG	6	550
chr1	243630495	243630518	aAGCacTggaGGGATAGCaaaGG	9	550	NM_006642	SDCCAG8
chr1	241801241	241801264	ttctTGcTCaGGGATAaCTcaGG	9	550	NM_014322	OPN3
chr1	240462824	240462847	GAttatTgCtGGGATAGCaaTGG	8	550	NM_020066	FMN2
chr1	24004814	24004837	ctGagGTggGGGGATgGCTtgGG	9	550
chr1	23189268	23189291	cAGCcaagCtGGGATAGgTGaGG	8	550	NM_017449	EPHB2
chr1	228257458	228257481	tAGCgtagCaGGGATAGCataGG	9	550
chr1	228257379	228257402	cAGCatagCaGGGATAGCgtgGG	9	550
chr1	228256794	228256817	GtagTaTagGGGGATAGCgtcGG	9	550
chr1	226884518	226884541	cAGgccTcaGGGGATgGCTtgGG	9	550	NM_002221	ITPKB
chr1	22366984	22367007	cAGgaGTTCaaGGATAGCTtgGG	7	550
chr1	213790087	213790110	GgGtgGgcaGGGGATAcCTGTGG	7	550
chr1	211926392	211926415	ctGaTGcaaGGGGATtGCTtaGG	9	550	NM_014873	LPGAT1
chr1	206924111	206924134	tgGCTGTgCtGGGgTAGCTGTGG	5	550
chr1	206645659	206645682	tgGCctTTttGGGATAcCTGgGG	8	550	NM_014002	IKBKE
chr1	203376213	203376236	agaCTtTatGGGGATAcCTGgGG	8	550
chr1	201044885	201044908	agGggtTTtGGGGATAGCaGgGG	8	550	NM_000069	CACNA1S
chr1	196301494	196301517	GAtggGaaCaGGGATAGgTtTGG	8	550	NM_198503	KCNT2
chr1	191046126	191046149	cAGaTagctGGGGATAcCTcaGG	9	550
chr1	188626813	188626836	GgGCgGgggaGGGATAGCatTGG	8	550
chr1	185193571	185193594	ttttTGcTCaGGGATtGCTtTGG	8	550	NM_001105518	SWT1
chr1	185193571	185193594	ttttTGcTCaGGGATtGCTtTGG	8	550	NM_017673	SWT1
chr1	184361421	184361444	GAGagGTcCaGGGAaAGCTcaGG	7	550	NM_030806	C1orf21
chr1	181753855	181753878	agcaTcTTCtGGGATAGgTGaGG	8	550	NM_000721	CACNA1E
chr1	181572060	181572083	ctctTGcTgGGGGATAGgTGgGG	8	550	NM_000721	CACNA1E
chr1	177749541	177749564	GtGggagTgGGGGATAGCgGgGG	8	550
chr1	177148597	177148620	agatTGaTaGGGGATAGgTtTGG	8	550	NM_021165	BRINP2
chr1	175625004	175625027	agtCTccTtGGGGATAGaTGgGG	8	550	NM_003285	TNR
chr1	156678501	156678524	GgGCaGaggtGGGATAGgTagGG	9	550
chr1	155944256	155944279	GAagaGgTgaGGGATtGCTGgGG	8	550	NM_001162383	ARHGEF2
chr1	14558449	14558472	aAGggtcTgGGGGATgGCTtgGG	9	550
chr1	119117180	119117203	aAttgGTgaGGGGATAGaTagGG	9	550
chr1	118981556	118981579	GtGCTcTTgtGGGAaAGCTagGG	7	550
chr1	116909657	116909680	tcaaTtTgCGGGGATgGCTcaGG	9	550
chr1	115276364	115276387	GgGtacTTttGGGATAaCTtTGG	8	550	NM_001242893	CSDE1
chr1	115235891	115235914	GctaTGcTatGGGATAtCTaTGG	8	550	NM_000036	AMPD1
chr1	112892510	112892533	GgGCaGgggaGGGATAGCatTGG	8	550
chr1	109559140	109559163	cAcagtTTaGGGGATAGCcagGG	9	550	NM_014969	WDR47
chr1	108974670	108974693	cAGgTGaggaGGGATgGCTtcGG	9	550
chr1	108804930	108804953	cAGgTGaggaGGGATgGCTtcGG	9	550
chr1	101600735	101600758	cAGggGTTgGGGGgTAGCTcaGG	7	550
chr1	100589895	100589918	aAtgTGTTCaGGGAaAGCTaTGG	6	550	NM_194292	SASS6
chr1	3433024	3433047	aAtggGgTttGGGATtGCTcTGG	9	549.732	NM_001409	MEGF6
chr1	6763106	6763129	aAGggcaaCGGGGATgGCTaTGG	8	548.63
chr1	44162268	44162291	GAGggcacCaGGGATgGCTagGG	9	547.952	NM_014663	KDM4A
chr1	23191363	23191386	GgGCgcggaGGGGATgGCTGgGG	8	547.952	NM_017449	EPHB2
chr1	215086799	215086822	GAGgctTaaaGGGATgGCTGTGG	7	547.952
chr1	228257790	228257813	atagTGTagGGGGATAGCgtaGG	9	547.726
chr1	111907101	111907124	GAatTtcctGGGGATAGCaaaGG	9	547.726
chr1	87917382	87917405	cAGtcccaCtGGGATAGCaGTGG	8	547.684
chr1	200259635	200259658	GcctTtTgatGGGATtGCTacGG	10	547.684
chr1	8430736	8430759	GAaCatgTCGGGGAaAGCTcTGG	6	547.5	NM_001042681	RERE
chr1	84210738	84210761	actaTGTTttGGGATAGtTtaGG	9	547.5	NR_119375	LOC101927587
chr1	74795225	74795248	tAttcacTCGGGGATAGCatTGG	8	547.5	NM_001112808	FPGT-TNNI3K
chr1	74795225	74795248	tAttcacTCGGGGATAGCatTGG	8	547.5	NM_015978	TNNI3K
chr1	546261	546284	agtggGTgCGGGGATgGCTGcGG	8	547.5
chr1	437494	437517	agtggGTgCGGGGATgGCTGcGG	8	547.5
chr1	42887229	42887252	GAtCTGcaaGGGGAgAGCTGgGG	6	547.5	NM_173642	RIMKLA
chr1	4036614	4036637	GAGaTGgctGGGGAcAGCTcTGG	6	547.5
chr1	33853022	33853045	GAGactgcCaGGGATAGaTGgGG	8	547.5
chr1	31598777	31598800	GActTGgggcGGGATAGgTtaGG	9	547.5
chr1	242688271	242688294	GctgaGcgCGGGGATgGCTccGG	9	547.5
chr1	230888497	230888520	cccCTGccaGGGGATAGCccTGG	8	547.5	NM_006615	CAPN9
chr1	230888497	230888520	cccCTGccaGGGGATAGCccTGG	8	547.5	NM_016452	CAPN9
chr1	228258341	228258364	acagTGTagGGGGATAGCgtcGG	9	547.5
chr1	228257972	228257995	atagTGTggGGGGATAGCgtTGG	8	547.5
chr1	228257669	228257692	atttTGTagGGGGATAGtTtaGG	9	547.5
chr1	228257325	228257348	tAGCgtaggGGGGATAGCatgGG	9	547.5
chr1	228257176	228257199	GAtagcaTgGGGGATAGCgtaGG	9	547.5
chr1	21885013	21885036	GAaCTGcctGtGGATAGCTacGG	7	547.5	NM_001177520	ALPL
chr1	217164923	217164946	agGCTGggatGGGATAGCatgGG	9	547.5	NM_001134285	ESRRG
chr1	215224972	215224995	agtgaGTTCtGGGATAtCTGgGG	8	547.5	NM_001017424	KCNK2
chr1	211141339	211141362	GgaggGggCGGGGATAGCatcGG	9	547.5	NM_002238	KCNH1
chr1	207626528	207626551	GttCTGgcttGGGATcGCTcaGG	9	547.5
chr1	184500058	184500081	GAaacaTTttGGGATAcCTacGG	9	547.5	NM_030806	C1orf21
chr1	176379013	176379036	GAttaGaatGGGGATAtCTtTGG	8	547.5
chr1	17085359	17085382	GAcCcagatGGGGATAGCcaTGG	8	547.5	NM_001271733	MST1L
chr1	170218463	170218486	GAGagcTattGGGATAtCTaTGG	8	547.5
chr1	16975074	16975097	GAcCcagatGGGGATAGCcaTGG	8	547.5	NR_027504	MST1P2
chr1	163719603	163719626	GAGgaGaggaGGGATAGCatTGG	8	547.5
chr1	163145983	163146006	GAGCTaacCtGGGgTAGCTGaGG	6	547.5	NR_110699	LOC101928404
chr1	163145983	163146006	GAGCTaacCtGGGgTAGCTGaGG	6	547.5	NM_001254748	RGS5
chr1	150299059	150299082	GAaaaGTaatGGGATAGCcaaGG	9	547.5	NM_004698	PRPF3
chr1	11417817	11417840	aAGCTtgcCGGGGAcAGCTGgGG	6	547.5
chr1	106490642	106490665	GAGagGgggaGGGATAGCatTGG	8	547.5
chr1	106276513	106276536	GttggcTTgGGGGATAGgTaTGG	8	547.5
chr1	10050790	10050813	GcaaTGgatGGGGATtGCTGaGG	8	547.5
chr1	151776884	151776907	cAtCTtTcCcGGGAgAGCTcTGG	7	547.034	NM_001004432	LINGO4
chr1	65210345	65210368	GgGgaGccgGGGGAgAGCTGcGG	8	546.498
chr1	156075181	156075204	aAGtaGagtaGGGATgGCTGgGG	9	546.102	NR_107005	MIR7851
chr1	156075181	156075204	aAGtaGagtaGGGATgGCTGgGG	9	546.102	NM_001282625	LMNA
chr1	224813962	224813985	cAtCTtaaCaGGGtTAGCTGaGG	8	545.834	NM_152495	CNIH3
chr1	214177545	214177568	actCaGagCtGGGATgGCTcTGG	9	545.212	NM_001270616	PROX1
chr1	214177545	214177568	actCaGagCtGGGATgGCTcTGG	9	545.212	NM_002763	PROX1
chr1	39721097	39721120	GAaaataTttGGGATAtCTagGG	10	545.184	NM_012090	MACF1
chr1	9490403	9490426	GAGagccctGGGGATAaCTGaGG	8	545
chr1	228408179	228408202	cAcCaGcTCtGGGAcAGCTtTGG	7	545	NM_052843	OBSCN
chr1	227953726	227953749	GAGgaaaggGGGGATAcCTGgGG	8	545	NM_053052	SNAP47
chr1	201312138	201312161	GAGgcaggtGGGGATAGaTGTGG	7	545
chr1	227096803	227096826	cAatgGgTgtGGGATAGtTGTGG	8	544.986
chr1	45965351	45965374	GcctTtcctGGGGATAcCTtgGG	10	544.732	NR_033298	CCDC163P
chr1	211869989	211870012	tgcCctTaCaGGGATgGCTGaGG	9	543.856
chr1	90016780	90016803	aAGaTGaaCaGGtATAGCTcaGG	8	543.63	NM_001134476	LRRC8B
chr1	228103546	228103569	GcagcGgcaGGGGATgGCTagGG	10	543.602
chr1	25249831	25249854	GgGCaGggCcGGGgTAGCTGaGG	7	543.404	NM_001031680	RUNX3
chr1	22889109	22889132	GtctcaTcCaGGGATgGCTtTGG	9	543.164
chr1	37721219	37721242	tgGCaaTcCtaGGATAGCTtgGG	9	543.122
chr1	59058659	59058682	ctGgaGacCaGGGATAGgTaTGG	9	542.952
chr1	164045047	164045070	tAaaTacaCaGGGATAtCTGgGG	9	542.726
chr1	147136134	147136157	ccatTcTcCtGGGATAGtTcgGG	10	542.726	NM_016361	ACP6
chr1	205016170	205016193	GtGCccTctGGGGAgAGCTGTGG	6	542.712	NM_005076	CNTN2
chr1	87566010	87566033	aAGgaGTcCaGGtATAGCTtgGG	8	542.5
chr1	81135559	81135582	agtgTcTgCaGGGATtGCTtTGG	9	542.5
chr1	7484517	7484540	GtGggGgTgGGGGAcAGCTagGG	8	542.5	NM_015215	CAMTA1
chr1	69440140	69440163	GgGaaGcTgGGGGAaAGCTcTGG	7	542.5
chr1	54897867	54897890	agGacGcTgtGGGATAGtTcTGG	9	542.5
chr1	5217209	5217232	cgGaacTaCaGGGATgGCTtaGG	10	542.5
chr1	49194968	49194991	tgctTtTcCaGGGATAcCTaaGG	10	542.5	NM_024603	BEND5
chr1	49194968	49194991	tgctTtTcCaGGGATAcCTaaGG	10	542.5	NM_032785	AGBL4
chr1	4833112	4833135	aAtaTtccCaGGGATgGCTGTGG	8	542.5	NM_018836	AJAP1
chr1	37727261	37727284	aActgGcTgaGGGATtGCTaaGG	10	542.5
chr1	25707159	25707182	aAcCacagCtGGGATgGCTGaGG	9	542.5	NM_020485	RHCE
chr1	25638239	25638262	aAcCacagCtGGGATgGCTGaGG	9	542.5	NM_016124	RHD
chr1	237273040	237273063	ataaTtTcCtGGGATAGgTagGG	10	542.5	NM_001035	RYR2
chr1	21532647	21532670	atGagaTcCtGGGATAGCaGgGG	9	542.5
chr1	196270759	196270782	agGaTtTataGGGATAGgTGTGG	8	542.5	NM_198503	KCNT2
chr1	195505835	195505858	tgGtTcTTtGGGGAcAGCTcTGG	7	542.5
chr1	18380927	18380950	tAGgaGaTgGGGGAgAGCTGaGG	7	542.5
chr1	164854450	164854473	tgGtaGgTgtGGGATAGtTaTGG	9	542.5
chr1	161519831	161519854	cAagcaTcCtGGGATgGCTGaGG	9	542.5
chr1	158973264	158973287	aAaCaGaggaGGGATtGCTtaGG	10	542.5
chr1	154848523	154848546	GgGgaGgTCaGGGAaAGCTcTGG	7	542.5
chr1	153922936	153922959	acaCatTcCaGGGATAGCaaTGG	9	542.5	NM_181715	CRTC2
chr1	12428511	12428534	ttGtccTgCaGGGATAcCTtgGG	10	542.5	NM_018156	VPS13D
chr1	120497687	120497710	cAtggaTgCaGGGATtGCTcaGG	10	542.5	NM_024408	NOTCH2
chr1	120497687	120497710	cAtggaTgCaGGGATtGCTcaGG	10	542.5	NM_001200001	NOTCH2
chr1	117429411	117429434	atGaTGgTCtGGGAgAGCTtaGG	8	542.5
chr1	111009935	111009958	aAaaTcTTtGGGtATAGCTtTGG	7	542.5
chr1	10706119	10706142	GgGagGTgCaGGGcTAGCTcaGG	8	542.5	NM_001079843	CASZ1
chr1	101664385	101664408	cAaCaacTgaGGGATAGtTGTGG	8	542.5
chr1	208062127	208062150	GgGtctTTtGGGaATAGCTcTGG	7	542.486	NM_001773	CD34
chr1	110172931	110172954	GcGgatTcCGGtGATAGCTGaGG	7	542.26	NM_001257361	AMPD2
chr1	110172931	110172954	GcGgatTcCGGtGATAGCTGaGG	7	542.26	NM_203404	AMPD2
chr1	110172931	110172954	GcGgatTcCGGtGATAGCTGaGG	7	542.26	NM_001257360	AMPD2
chr1	110172931	110172954	GcGgatTcCGGtGATAGCTGaGG	7	542.26	NM_004037	AMPD2
chr1	246519083	246519106	tcctTGgctGGGGATtGCTGcGG	9	542.246	NM_001167740	SMYD3
chr1	15236632	15236655	agaagGcTCtGGGATAtCTGTGG	8	541.808	NM_015209	KAZN
chr1	85242486	85242509	GAttTtacgtGGGATgGCTaaGG	10	541.794
chr1	150736321	150736344	GgcCacaTttGGGATgGCTGaGG	9	541.582	NM_004079	CTSS
chr1	66753803	66753826	ttGgctTctGGGGATAcCTGaGG	9	541.356	NM_001037341	PDE4B
chr1	66753803	66753826	ttGgctTctGGGGATAcCTGaGG	9	541.356	NM_002600	PDE4B
chr1	66753803	66753826	ttGgctTctGGGGATAcCTGaGG	9	541.356	NM_001297441	PDE4B
chr1	66753803	66753826	ttGgctTctGGGGATAcCTGaGG	9	541.356	NM_001037340	PDE4B
chr1	203422938	203422961	cgGggagTCtGGGATAGaTGaGG	9	541.356
chr1	94073950	94073973	GAtgTtgTCaGtGATAGCTtgGG	8	541.13	NM_003567	BCAR3
chr1	228098361	228098384	cAGagaggCaGGGATAGCcaTGG	9	541.13
chr1	4716111	4716134	cAGCTGgggcGGGAgAGCTGgGG	7	541.116	NM_018836	AJAP1
chr1	4054910	4054933	cAGaacacCaGGGATgGCTGgGG	9	540.904
chr1	209948937	209948960	GccagGgcCaGGGATcGCTGaGG	9	540.904	NM_025228	TRAF3IP3
chr1	209948937	209948960	GccagGgcCaGGGATcGCTGaGG	9	540.904	NM_001287754	TRAF3IP3
chr1	153854629	153854652	cAatgaTggGGGGATAGtTagGG	10	540.904	NM_020699	GATAD2B
chr1	204147654	204147677	tgGgaGgcaGGGGATAGaTGTGG	8	540.678
chr1	147058730	147058753	GgtggGcTtaGGGATAGCgGaGG	9	540.678	NM_004326	BCL9
chr1	206669314	206669337	GtGCTacaaGGGGAgAGCTGaGG	7	540.664	NM_014002	IKBKE
chr1	6952384	6952407	agcagGcTCtGGGATAaCTGcGG	9	540.452	NM_015215	CAMTA1
chr1	65569210	65569233	atcCaGTTgGGtGATAGCTGTGG	6	540.452
chr1	55281451	55281474	aAtgctcTgGGGGATAGtTacGG	10	540.452	NM_152607	C1orf177
chr1	22076534	22076557	tctgTtTTaaGGGATAaCTaTGG	9	540.452	NM_001032730	USP48
chr1	22076534	22076557	tctgTtTTaaGGGATAaCTaTGG	9	540.452	NM_032236	USP48
chr1	211290987	211291010	GgGaaGcctaGGGATtGCTGgGG	9	540.452	NM_002238	KCNH1
chr1	115343721	115343744	agGtatTaaGGGGATAcCTcTGG	9	540.452
chr1	90776037	90776060	aAGgaacaCaGGGATAaCTGcGG	9	540.226
chr1	47353812	47353835	tgGtaGTgaaGGGATAGaTcaGG	10	540.226	NR_002788	CYP4Z2P
chr1	246825585	246825608	tAatTtccaGGGGATAGCatTGG	9	540.226	NM_152609	CNST
chr1	240625456	240625479	actCTcTcatGGGATAtCTGTGG	8	540.226	NM_020066	FMN2
chr1	235187555	235187578	cAtaaagTCaGGGATtGCTtgGG	10	540.226
chr1	220252515	220252538	cAatgccTtGGGGATAGaTaTGG	9	540.226	NM_006085	BPNT1
chr1	220252515	220252538	cAatgccTtGGGGATAGaTaTGG	9	540.226	NR_002753	RNU5F-1
chr1	201030795	201030818	tgatTGaTtaGGGATAGaTGgGG	9	540.226	NM_000069	CACNA1S
chr1	19537125	19537148	GccCTGgcCtGGGAcAGCTaaGG	8	540.226
chr1	15772257	15772280	GAcagGTgCaGGGAcAGCTGTGG	6	540.226	NM_007272	CTRC
chr1	152283054	152283077	GgcCaGTcaGGGGAaAGCTcTGG	7	540.226	NM_002016	FLG
chr1	120534525	120534548	tgGtTGgataGGGATAGgTcaGG	10	540.226	NM_024408	NOTCH2
chr1	120534525	120534548	tgGtTGgataGGGATAGgTcaGG	10	540.226	NM_001200001	NOTCH2
chr1	98514458	98514481	tgGagtaTgGGGGATAGCataGG	10	540	NR_046105	MIR137HG
chr1	97075801	97075824	GgaCgGgggaGGGATAGCatTGG	9	540
chr1	95217419	95217442	accCaGTaatGGGATgGCTGgGG	9	540	NR_104131	LINC01057
chr1	92832882	92832905	aAagccgTCtGGGATAGaTGaGG	9	540	NM_024813	RPAP2
chr1	9046271	9046294	ccaaaGTgCtGGGATtGCTcaGG	10	540
chr1	86895829	86895852	aAGCTtaTatGGGAaAGCTGTGG	6	540	NM_006536	CLCA2
chr1	86237612	86237635	GtaCgGgggaGGGATAGCatTGG	9	540	NM_152890	COL24A1
chr1	85573245	85573268	tAGggcTggtGGGATgGCTtgGG	10	540	NM_145172	WDR63
chr1	84888900	84888923	agtCTcaTtaGGGATAGCataGG	10	540
chr1	83568751	83568774	tgGggGgcaGGGGATtGCTtTGG	9	540
chr1	81515050	81515073	tccaaGcTtGGGGATAGCaagGG	10	540
chr1	79854275	79854298	accCatTTgcGGGATtGCTaTGG	9	540
chr1	79311259	79311282	GgGagGgggaGGGATAGCatTGG	9	540
chr1	78728603	78728626	accCaGTaatGGGATtGCTGgGG	9	540	NR_027310	MGC27382
chr1	76924428	76924451	GgGagGgggaGGGATAGCatTGG	9	540	NM_001160011	ST6GALNAC3
chr1	7444153	7444176	aAGgTGgcaGGGGAaAGCTGTGG	6	540	NM_015215	CAMTA1
chr1	69361744	69361767	GgaggGggCaGGGATAGCatTGG	9	540
chr1	65887230	65887253	atGtTaactGGGGATAtCTtTGG	9	540	NM_017526	LEPROT
chr1	65887230	65887253	atGtTaactGGGGATAtCTtTGG	9	540	NM_001198681	LEPROT
chr1	65887230	65887253	atGtTaactGGGGATAtCTtTGG	9	540	NM_002303	LEPR
chr1	61017307	61017330	tAGggGgggaGGGATAGCacTGG	9	540
chr1	60848731	60848754	GgaCgGgggaGGGATAGCatcGG	10	540
chr1	602916	602939	atcCaGTaaaGGGATtGCTGgGG	9	540
chr1	5866012	5866035	ctGaaGcaaGGGGATtGCTtgGG	10	540
chr1	58387530	58387553	tgGgTtcaaGGGGATgGCTGTGG	8	540	NM_021080	DAB1
chr1	56066340	56066363	ccaaaGcTCaGGGATAcCTtgGG	10	540
chr1	5543169	5543192	agaCaGaggGGGGATgGCTGTGG	8	540
chr1	51421934	51421957	cAGactTaatGGGATAGaTtTGG	9	540	NM_007051	FAF1
chr1	50695902	50695925	tcatTGgaCcGGGATAGCccaGG	10	540
chr1	50598361	50598384	GAGaTccTacaGGATAGCTcTGG	7	540	NM_001144777	ELAVL4
chr1	50598361	50598384	GAGaTccTacaGGATAGCTcTGG	7	540	NM_001144776	ELAVL4
chr1	50598361	50598384	GAGaTccTacaGGATAGCTcTGG	7	540	NM_001144775	ELAVL4
chr1	50598361	50598384	GAGaTccTacaGGATAGCTcTGG	7	540	NM_001144774	ELAVL4
chr1	50598361	50598384	GAGaTccTacaGGATAGCTcTGG	7	540	NM_001294348	ELAVL4
chr1	49833204	49833227	ttaCTaTaaaGGGATAcCTGaGG	9	540	NM_032785	AGBL4
chr1	48481451	48481474	aAcCTGgcaGGGGAgAGCTagGG	8	540
chr1	48371197	48371220	GctggGgaCaGGGATgGCTagGG	10	540	NM_001194986	TRABD2B
chr1	47545424	47545447	tgGtaGTgaaGGGATAGaTcaGG	10	540	NM_178134	CYP4Z1
chr1	46971281	46971304	GgaCgGgggaGGGATAGCatTGG	9	540
chr1	44989418	44989441	tgGgcccTgGGGGATAGCaGaGG	9	540	NM_018150	RNF220
chr1	44063866	44063889	tgtCacTTacGGGATAaCTGaGG	9	540	NM_002840	PTPRF
chr1	43580328	43580351	GgGagGgggaGGGATAGCatTGG	9	540
chr1	41368447	41368470	GgcacaTaCaGGGATAGgTtTGG	9	540
chr1	41278622	41278645	tttCaGagaGGGGATgGCTGgGG	9	540	NM_172163	KCNQ4
chr1	387519	387542	atcCaGTaaaGGGATtGCTGgGG	9	540
chr1	37871447	37871470	GgaCgGgggaGGGATAGCatTGG	9	540
chr1	36949409	36949432	cAGagccTgtGGGATAtCTtgGG	10	540
chr1	36493978	36494001	GgGggGgggaGGGATAGCatTGG	9	540	NM_024852	AGO3
chr1	35003064	35003087	tcGtatTTgaGGGATgGCTGgGG	9	540
chr1	34328363	34328386	agGgaGgaaGGGGATgGCTtaGG	10	540	NM_145205	HMGB4
chr1	34328363	34328386	agGgaGgaaGGGGATgGCTtaGG	10	540	NM_001281956	CSMD2
chr1	3357192	3357215	cAaaTGcgaaGGGATAGaTacGG	10	540
chr1	31111885	31111908	GgGCctaTCaGGcATAGCTGgGG	7	540
chr1	3085124	3085147	GgGtgGggCGGGaATAGCTGcGG	7	540	NM_199454	PRDM16
chr1	29384319	29384342	tAGCaGaaaGGGaATAGCTaaGG	8	540	NM_004437	EPB41
chr1	29384319	29384342	tAGCaGaaaGGGaATAGCTaaGG	8	540	NM_001166006	EPB41
chr1	26078119	26078142	agGtgcTcgGGGGATAGaTcaGG	10	540	NM_020379	MAN1C1
chr1	25619064	25619087	atGtTGgggtGGGATAGaTcTGG	9	540	NM_016124	RHD
chr1	247392012	247392035	GAaaTGaaCtGGaATAGCTaaGG	8	540
chr1	246560608	246560631	tgGagGacaGGGGATgGCTtTGG	9	540	NM_001167740	SMYD3
chr1	244994859	244994882	GgGagtTTtGGGGgTAGCTGaGG	7	540
chr1	244104363	244104386	cctCgtgTgGGGGATAcCTtTGG	9	540	NR_033883	LOC339529
chr1	242208994	242209017	GgGagGgggaGGGATAGCatTGG	9	540
chr1	240134132	240134155	GtGagGTgaGGGGgTAGCTtTGG	7	540
chr1	239007846	239007869	tgGgctgTgGGGGATAcCTcTGG	9	540
chr1	237781816	237781839	cttCaaaTCtGGGATAGaTGaGG	9	540	NM_001035	RYR2
chr1	23767849	23767872	cAttccTTttGGGATAGtTcaGG	10	540	NM_001143778	ASAP3
chr1	234578501	234578524	GAGaTtTcaaGGGAaAGCTtaGG	8	540	NM_005646	TARBP1
chr1	231938843	231938866	GgGCTtggCaGGGAcAGCTagGG	8	540	NR_028395	TSNAX-DISC1
chr1	229914022	229914045	GttCaGaattGGGATtGCTGaGG	9	540
chr1	229155592	229155615	ctGCctTcttGGGATAtCTGaGG	9	540
chr1	228257270	228257293	atGgcaTagGGGGATAGCgtaGG	10	540
chr1	228256500	228256523	atGgcaTggGGGGATAGCctaGG	10	540
chr1	228255736	228255759	aAtactgTaGGGGATAGCatgGG	10	540
chr1	228255632	228255655	aAtactgTaGGGGATAGCacgGG	10	540
chr1	225077839	225077862	ccaCcccTCaGGGATAtCTcaGG	10	540
chr1	218544026	218544049	atGgccTTgtGGGATgGCTGTGG	8	540	NM_003238	TGFB2
chr1	218282589	218282612	ttGaaGgcaGGGGATgGCTcTGG	9	540
chr1	212966458	212966481	agGtTtgcaGGGGATAGaTGaGG	9	540	NM_001146170	TATDN3
chr1	212092714	212092737	GtGactTTtGGGGAaAGCTcTGG	7	540
chr1	204788196	204788219	GcctTtggCtGGGATtGCTcTGG	9	540
chr1	203093705	203093728	cAGCccTgtGGGGAgAGCTtgGG	8	540
chr1	201315355	201315378	ctGaaaTaaGGGGATAtCTGgGG	9	540
chr1	194581018	194581041	GgcgTGaTCaGGGAgAGCTaTGG	7	540
chr1	194460129	194460152	accCaGTaatGGGATgGCTGgGG	9	540
chr1	194241257	194241280	GgGgcGgggaGGGATAGCatTGG	9	540
chr1	194172136	194172159	GgctccTaCtGGGATgGCTGaGG	9	540
chr1	193603922	193603945	tgttTGggCaGGGATtGCTGTGG	8	540
chr1	192961844	192961867	ctGggGccaGGGGATcGCTtgGG	10	540
chr1	190956157	190956180	cAagTGgcaaGGGATAGCataGG	10	540
chr1	189729929	189729952	GgGtgGgggaGGGATAGCatTGG	9	540
chr1	188542580	188542603	ttGCccTgtaGGGATgGCTGgGG	9	540
chr1	18826467	18826490	cttCTcTggtGGGATAaCTcaGG	10	540
chr1	186911243	186911266	agcagGgTCaGGGATAaCTcaGG	10	540	NM_024420	PLA2G4A
chr1	18488097	18488120	tctCaGccaGGGGATtGCTGaGG	9	540	NM_032880	IGSF21
chr1	184739284	184739307	aAGaaaTagtGGGATAtCTtTGG	9	540
chr1	183599886	183599909	aAGaaGgcttGGGATAaCTGaGG	9	540	NM_005717	ARPC5
chr1	181569264	181569287	GgaaaGccCtGGGATAtCTGTGG	8	540	NM_000721	CACNA1E
chr1	179617588	179617611	GgGggGgggaGGGATAGCatTGG	9	540	NM_001199092	TDRD5
chr1	179617588	179617611	GgGggGgggaGGGATAGCatTGG	9	540	NM_001199091	TDRD5
chr1	179617588	179617611	GgGggGgggaGGGATAGCatTGG	9	540	NM_173533	TDRD5
chr1	179617588	179617611	GgGggGgggaGGGATAGCatTGG	9	540	NM_001199089	TDRD5
chr1	178865733	178865756	GgtCgGgggaGGGATAGCatcGG	10	540	NM_152663	RALGPS2
chr1	178559089	178559112	ttttTacTCaGGGATtGCTtTGG	9	540
chr1	177850730	177850753	GAatTtcTCaGGGAaAGCTGgGG	7	540
chr1	177310549	177310572	tccagGaTCtGGGATtGCTGTGG	8	540
chr1	176920846	176920869	GgtCcaaTttGGGATAGCaGTGG	8	540	NM_001286164	ASTN1
chr1	176920846	176920869	GgtCcaaTttGGGATAGCaGTGG	8	540	NM_004319	ASTN1
chr1	176920846	176920869	GgtCcaaTttGGGATAGCaGTGG	8	540	NM_207108	ASTN1
chr1	175656137	175656160	accCaGTagtGGGATtGCTagGG	10	540	NM_003285	TNR
chr1	175474913	175474936	ccaaaGTgCtGGGATgGCTcaGG	10	540	NM_003285	TNR
chr1	174485468	174485491	ttGtaGTaaaGGGATAaCTcTGG	9	540	NM_014857	RABGAP1L
chr1	172615345	172615368	atatTcTTttGGGATAGgTGaGG	9	540
chr1	171713408	171713431	GgttTtTgatGGGATAGCaaaGG	10	540
chr1	171520117	171520140	accCaGTaatGGGATcGCTGgGG	9	540	NM_015172	PRRC2C
chr1	170698541	170698564	ctttTtTcaGGGGATAaCTGTGG	8	540	NM_022716	PRRX1
chr1	169476159	169476182	accCaGTaatGGGATtGCTGgGG	9	540
chr1	168318231	168318254	GgGggGgggaGGGATAGCatTGG	9	540
chr1	167629042	167629065	tctCTcTggtGGGATAGaTGTGG	8	540	NM_052862	RCSD1
chr1	166893241	166893264	agGactcTtGGGGATAGCaagGG	10	540	NM_199351	ILDR2
chr1	166153268	166153291	GAGaTccTttGGtATAGCTaaGG	8	540
chr1	165747411	165747434	GgGagGgggaGGGATAGCatTGG	9	540
chr1	164256630	164256653	GgGtgGgggaGGGATAGCatTGG	9	540
chr1	163059255	163059278	accCaGTaatGGGATgGCTGgGG	9	540
chr1	161059265	161059288	cgGCTtcTtGGGGgTAGCTacGG	8	540	NM_030916	PVRL4
chr1	160364634	160364657	cAaggcTgtGGGGATAGaTaaGG	10	540
chr1	160248325	160248348	aAGgaGTagGGGtATAGCTtgGG	8	540	NM_002857	PEX19
chr1	159494971	159494994	tgGggGgggGGGGATAGCacTGG	9	540
chr1	157927374	157927397	aAcCTGTagtGGGAaAGCTGTGG	6	540
chr1	157838002	157838025	agGggtTgtGGGGATAGtTtgGG	10	540
chr1	157231345	157231368	aAGtctccCaGGGATtGCTGaGG	9	540
chr1	153657616	153657639	cAGtgccTgaGGGATAGgTaaGG	10	540	NM_000906	NPR1
chr1	153414412	153414435	GgGgcGgggaGGGATAGCatTGG	9	540
chr1	152281107	152281130	GgcCaGTcaGGGGAaAGCTcTGG	7	540	NM_002016	FLG
chr1	151805871	151805894	agagaGaTgGGGGATAaCTGaGG	9	540
chr1	15160018	15160041	GccCctTggcGGGATAtCTGaGG	9	540	NM_015209	KAZN
chr1	149620799	149620822	ctaCcccTCaGGGATtGCTcaGG	10	540	NR_111950	LINC00869
chr1	149620799	149620822	ctaCcccTCaGGGATtGCTcaGG	10	540	NR_111954	LOC103091866
chr1	145522885	145522908	GtcgTagcCaGGGATAGaTtaGG	10	540	NR_073492	PEX11B
chr1	145522885	145522908	GtcgTagcCaGGGATAGaTtaGG	10	540	NM_001184795	PEX11B
chr1	145522885	145522908	GtcgTagcCaGGGATAGaTtaGG	10	540	NR_073493	PEX11B
chr1	145522885	145522908	GtcgTagcCaGGGATAGaTtaGG	10	540	NM_001278267	NBPF20
chr1	145522885	145522908	GtcgTagcCaGGGATAGaTtaGG	10	540	NM_001039703	NBPF10
chr1	145286762	145286785	tgGtTGgataGGGATAGgTcaGG	10	540	NM_001278267	NBPF20
chr1	144476704	144476727	ctaCcccTCaGGGATtGCTcaGG	10	540	NM_001278267	NBPF20
chr1	144296475	144296498	ctaCcccTCaGGGATtGCTcaGG	10	540	NM_001278267	NBPF20
chr1	119569111	119569134	GgaggGggCaGGGATAGCatTGG	9	540
chr1	116327385	116327408	GgGagGgggaGGGATAGCatTGG	9	540
chr1	115232987	115233010	ttGgTGTgtGGGGtTAGCTtTGG	7	540	NM_000036	AMPD1
chr1	113636254	113636277	GgaggGggCaGGGATAGCacTGG	9	540	NM_014813	LRIG2
chr1	111127766	111127789	GAtCctTgtGGGGAgAGCTGaGG	7	540
chr1	111059568	111059591	ttcCTaTgaaGGGATAGtTcaGG	10	540
chr1	104979932	104979955	atttTGcTgtGGGATAtCTtTGG	9	540
chr1	104952013	104952036	tAGtgGgggaGGGATAGCatTGG	9	540
chr1	102550190	102550213	GtatatTaCaGGGATAGaTtTGG	9	540
chr1	102045442	102045465	GAGtgaTaCtGGGAgAGCTcaGG	8	540
chr1	10171160	10171183	GgGgatcTtaGGGATAGaTaTGG	9	540	NM_001105562	UBE4B
chr1	101654907	101654930	GgctaGgTgaGGGATAGCatgGG	10	540
chr1	110169249	110169272	GtGggaggtGGGGATAGtTtgGG	10	539.308	NM_001257361	AMPD2
chr1	110169249	110169272	GtGggaggtGGGGATAGtTtgGG	10	539.308	NM_203404	AMPD2
chr1	110169249	110169272	GtGggaggtGGGGATAGtTtgGG	10	539.308	NM_001257360	AMPD2
chr1	110169249	110169272	GtGggaggtGGGGATAGtTtgGG	10	539.308	NM_004037	AMPD2
chr1	48406599	48406622	ctGgaGTcCaGGaATAGCTGTGG	7	539.054	NM_001194986	TRABD2B
chr1	39109038	39109061	GAaaTaagatGGGATAtCTcTGG	9	538.856
chr1	200989172	200989195	GgttaagTaGGGGATAGgTagGG	10	538.856	NM_001252103	KIF21B
chr1	38723353	38723376	tgtggGTgaGGGGATAcCTagGG	10	538.63
chr1	22940991	22941014	cAGagagctGGGGATAGCaagGG	10	538.63
chr1	19356473	19356496	GtGCTccaaGGGcATAGCTcaGG	8	538.63
chr1	30942022	30942045	ctGagacaCGGGGATtGCTcaGG	10	538.404
chr1	155990592	155990615	ccGtgGcTgGGGGtTAGCTagGG	9	538.376	NM_003145	SSR2
chr1	226769768	226769791	GAGgaGgctGGGGAcAGCTcTGG	7	538.178	NM_001003665	C1orf95
chr1	68036392	68036415	GgtgaGgTttGGGAaAGCTGaGG	9	538.08
chr1	32830601	32830624	acaggGTagGGGGATAGCctaGG	10	537.952	NM_001143888	BSDC1
chr1	165089986	165090009	GAGggGaaaGGtGATAGCTGaGG	7	537.952
chr1	13809213	13809236	GAcagcTgaaGGGATAGgTcaGG	10	537.952	NM_001010847	LRRC38
chr1	64659503	64659526	atatgGTTtaGGGATgGCTtaGG	10	537.726
chr1	30776739	30776762	agtggGTcaGGGGATAGaTtTGG	9	537.726
chr1	3066716	3066739	actgcGTagGGGGATgGCTtTGG	9	537.726	NM_199454	PRDM16
chr1	28863877	28863900	GtGggtgagGGGGATAGCcaTGG	9	537.726	NM_001048195	RCC1
chr1	229236859	229236882	GgaaTGgagaGGGATAaCTtgGG	10	537.726
chr1	20910484	20910507	GgtgacaTCtGGGATgGCTaaGG	10	537.726
chr1	96706461	96706484	GgagTGgggaGGGATAGCatTGG	9	537.5
chr1	9633675	9633698	GgGgaaggaGGGGATAtCTcTGG	9	537.5	NM_032315	SLC25A33
chr1	94972676	94972699	GAaggGgggaGGGATAGCatTGG	9	537.5	NM_002858	ABCD3
chr1	93456063	93456086	GAaagGTggGaGGATAGCTcaGG	8	537.5
chr1	90026075	90026098	GAaggGgggaGGGATAGCatTGG	9	537.5	NM_001134476	LRRC8B
chr1	90026075	90026098	GAaggGgggaGGGATAGCatTGG	9	537.5	NM_015350	LRRC8B
chr1	88813401	88813424	GgagTGgggaGGGATAGCatTGG	9	537.5
chr1	85894651	85894674	tAGgaaactGGGGATgGCTGTGG	8	537.5	NM_001134445	DDAH1
chr1	85813307	85813330	GgaggGTggaGGGATAGCatTGG	9	537.5	NM_001134445	DDAH1
chr1	80569005	80569028	GctgaagTCtGGGATgGCTGTGG	8	537.5
chr1	80271208	80271231	GAaagGcagaGGGATAtCTGaGG	9	537.5
chr1	76149300	76149323	GAaggGgggaGGGATAGCatTGG	9	537.5
chr1	74187098	74187121	tgaactTTaGGGGATAGaTaTGG	9	537.5
chr1	72586323	72586346	GtagTGgggaGGGATAGCatTGG	9	537.5	NM_173808	NEGR1
chr1	72152293	72152316	GcctgGTTtGGGGtTAGCTtTGG	7	537.5	NM_173808	NEGR1
chr1	71282772	71282795	GgagTGgggaGGGATAGCatTGG	9	537.5
chr1	7035847	7035870	GgGCTtgggGGtGATAGCTGaGG	7	537.5	NM_015215	CAMTA1
chr1	67288721	67288744	GgagTGgggaGGGATAGCatTGG	9	537.5	NM_024763	WDR78
chr1	64596171	64596194	GAcaaGgaaaGGGATgGCTGgGG	9	537.5	NM_005012	ROR1
chr1	60961668	60961691	GgaggGTggaGGGATAGCatTGG	9	537.5
chr1	58838974	58838997	GgagTGgggaGGGATAGCatTGG	9	537.5
chr1	5867749	5867772	GAagacaaCtGGGATAaCTaaGG	10	537.5
chr1	56558351	56558374	GgagTGgggaGGGATAGCatTGG	9	537.5
chr1	54604026	54604049	aAGCTGgggtGGGAgAGCTGTGG	6	537.5
chr1	49160984	49161007	GcaggGTTgGGGGAgAGCTGgGG	7	537.5	NM_032785	AGBL4
chr1	47116801	47116824	GgagTGgggaGGGATAGCacTGG	9	537.5	NM_001042546	ATPAF1
chr1	37758474	37758497	GccaaGgagGGGGATAGCgGgGG	9	537.5
chr1	37094501	37094524	GAGCacagCtGGGgTAGCTGgGG	7	537.5
chr1	33788830	33788853	GAataGccttGGGATgGCTtTGG	9	537.5
chr1	31357202	31357225	GtaggGggtGGGGATAGgTtTGG	9	537.5	NM_014654	SDC3
chr1	3134958	3134981	ctGCcccctGGGGATAcCTGgGG	9	537.5	NM_199454	PRDM16
chr1	31008206	31008229	GtGggtgatGGGGATgGCTGaGG	9	537.5
chr1	29613338	29613361	GgaggcaTCtGGGATAaCTtgGG	10	537.5	NM_005704	PTPRU
chr1	246227818	246227841	ctGggagaCGGGGATAtCTGgGG	9	537.5	NM_001167740	SMYD3
chr1	241512384	241512407	atGCTagaatGGGATAGCctgGG	10	537.5	NM_001282773	RGS7
chr1	232760097	232760120	acatTGTTCaGGaATAGCTtTGG	7	537.5
chr1	228653013	228653036	GtaaTGcaaaGGGATtGCTaTGG	9	537.5
chr1	228258461	228258484	acagTGTagcGGGATAGCgtaGG	10	537.5
chr1	228257710	228257733	tAGCataggaGGGATAGCgtaGG	10	537.5
chr1	228257696	228257719	atagTGgagGGGGATAGCataGG	10	537.5
chr1	228257392	228257415	atagcGTggGGGGATAGCatgGG	10	537.5
chr1	228257284	228257307	tAGCgtaggaGGGATAGCataGG	10	537.5
chr1	228257230	228257253	tAGtgtaggGGGGATAGCatgGG	10	537.5
chr1	228257190	228257213	tAGCgtaggaGGGATAGCatgGG	10	537.5
chr1	228257164	228257187	tAGCataggaGGGATAGCatgGG	10	537.5
chr1	228257150	228257173	tAGCgtaggaGGGATAGCataGG	10	537.5
chr1	228257041	228257064	tAGtgtgggGGGGATAGaTtgGG	10	537.5
chr1	228256608	228256631	tAGCataggaGGGATAGCgtaGG	10	537.5
chr1	228256554	228256577	tAGCgtaggaGGGATAGCataGG	10	537.5
chr1	228256477	228256500	GAtagcaTaaGGGATAGCgtaGG	10	537.5
chr1	226981773	226981796	GtctgcTggGGGGATAGCatgGG	10	537.5
chr1	223346829	223346852	GgagTGgggaGGGATAGCacTGG	9	537.5
chr1	222453675	222453698	GgagTGgggaGGGATAGCacTGG	9	537.5
chr1	221849361	221849384	GtttTGgagtGGGATAGCgagGG	10	537.5
chr1	221042562	221042585	GgGggtgagGGGGATAGtTtTGG	9	537.5	NR_046901	HLX-AS1
chr1	216935906	216935929	GgagTGgggaGGGATAGCatTGG	9	537.5	NM_001134285	ESRRG
chr1	215013710	215013733	GcctaGTaatGGGATtGCTGgGG	9	537.5
chr1	214705677	214705700	accagcTTCtGGGATgGCTtgGG	10	537.5	NM_005401	PTPN14
chr1	205893263	205893286	actCTtgctGGGGATgGCTGgGG	9	537.5	NM_052934	SLC26A9
chr1	205241632	205241655	GccCaccTCGGaGATAGCTacGG	8	537.5	NM_014858	TMCC2
chr1	205241632	205241655	GccCaccTCGGaGATAGCTacGG	8	537.5	NM_001242925	TMCC2
chr1	205241632	205241655	GccCaccTCGGaGATAGCTacGG	8	537.5	NM_001297611	TMCC2
chr1	205241632	205241655	GccCaccTCGGaGATAGCTacGG	8	537.5	NM_001297613	TMCC2
chr1	203963963	203963986	ataagaTTCtGGGATAGaTGaGG	9	537.5
chr1	20307398	20307421	GAtggcTcttGGGATAGaTtaGG	10	537.5
chr1	199498869	199498892	ttGCTGTaaaGGaATAGCTGaGG	7	537.5
chr1	198046415	198046438	GAaggGgggaGGGATAGCatcGG	10	537.5
chr1	196294690	196294713	GttgcaTTgtGGGATgGCTaTGG	9	537.5	NM_198503	KCNT2
chr1	190212169	190212192	GgttTacatGGGGATAGtTGaGG	9	537.5	NM_199051	BRINP3
chr1	186025073	186025096	GAttTtacttGGGATAGCatTGG	9	537.5	NM_031935	HMCN1
chr1	184770065	184770088	GAttccTTCtaGGATAGCTcaGG	8	537.5	NM_052966	FAM129A
chr1	184391204	184391227	GAagTccgatGGGATgGCTtTGG	9	537.5	NM_030806	C1orf21
chr1	175462245	175462268	GAGagGagaGGGGAcAGCTaTGG	7	537.5	NM_003285	TNR
chr1	172958791	172958814	GgaggGTggaGGGATAGCatTGG	9	537.5
chr1	170211514	170211537	GAtagaaTtaGGGATAGCaaaGG	10	537.5
chr1	170206251	170206274	GAaggGgggaGGGATAGCatTGG	9	537.5
chr1	169645356	169645379	GtcaaccTgGGGGATgGCTagGG	10	537.5
chr1	169238032	169238055	GAttgGagaaGGGATAGgTtTGG	9	537.5	NM_013330	NME7
chr1	167846178	167846201	GgcCTcagttGGGATAaCTagGG	10	537.5	NM_001167749	ADCY10
chr1	164987731	164987754	GgaggGTggaGGGATAGCatTGG	9	537.5
chr1	159987060	159987083	GgGCctgggtGGGATtGCTtgGG	10	537.5
chr1	156849322	156849345	GtttccaTCtGGGATAGCgaaGG	10	537.5	NM_001007792	NTRK1
chr1	156849322	156849345	GtttccaTCtGGGATAGCgaaGG	10	537.5	NM_002529	NTRK1
chr1	156457093	156457116	GtaggGagtGGGGATAGaTGgGG	9	537.5	NM_001271629	MEF2D
chr1	146900823	146900846	GAaggGgagaGGGATAGCatTGG	9	537.5	NR_038423	LINC00624
chr1	119147446	119147469	cttCTtcagGGGGATAGtTtaGG	10	537.5
chr1	117389949	117389972	GAGagtTctGtGGATAGCTcaGG	8	537.5
chr1	11578410	11578433	GAtgTGagtGGGGAgAGCTGaGG	7	537.5	NM_020780	PTCHD2
chr1	11556835	11556858	GAGgTGggaaGGGcTAGCTGgGG	7	537.5	NM_020780	PTCHD2
chr1	113585262	113585285	GAGggGgaaGGGGtTAGCTaaGG	8	537.5	NR_103777	LOC100996251
chr1	112522631	112522654	GgaagGTgaaGGGATgGCTagGG	10	537.5	NM_004980	KCND3
chr1	111883839	111883862	GAaggGgggaGGGATAGCatTGG	9	537.5
chr1	110456816	110456839	GcaggGcatGGGGATAaCTGgGG	9	537.5	NM_000757	CSF1
chr1	105290145	105290168	GcagaaTgaGGGGATAGCaGTGG	8	537.5
chr1	103626236	103626259	GttCataatGGGGATAtCTtTGG	9	537.5
chr1	102763495	102763518	GAatccTTgGGGcATAGCTaaGG	8	537.5
chr1	102236331	102236354	GgagTGgggaGGGATAGCacTGG	9	537.5
chr1	27669494	27669517	GgtgTcaagaGGGATcGCTGgGG	10	537.444	NM_001193308	SYTL1
chr1	151107530	151107553	GAaaacacaGGGGATgGCTGTGG	8	536.582	NM_030913	SEMA6C
chr1	25794738	25794761	actCTGgTtaGGGcTAGCTtgGG	9	536.102	NM_018202	TMEM57
chr1	75596732	75596755	ccGCgGgcCaGGGAaAGCTcgGG	9	535.438	NM_001001933	LHX8
chr1	6234046	6234069	GgaagagaCGGGGATAGaTGaGG	9	535.226	NM_015557	CHD5
chr1	228468852	228468875	GAcaccagtGGGGATAGCcagGG	10	535.226	NM_052843	OBSCN
chr1	69254257	69254280	ctGtTtTaCaGGaATAGCTaaGG	9	535
chr1	68921825	68921848	GAGggacctaGGGATAGCccTGG	9	535
chr1	233853888	233853911	GAGgatcagaGGGATAtCTGaGG	9	535
chr1	227139348	227139371	cAaaTtTcCtGGGAcAGCTGTGG	7	535	NM_020247	ADCK3
chr1	221319822	221319845	GAGaacaaaaGGGATgGCTGgGG	9	535
chr1	152907076	152907099	GAatgaactGGGGATAGCcagGG	10	535
chr1	116283821	116283844	GAGaatgaaaGGGATAGaTtTGG	9	535	NM_001232	CASQ2
chr1	1510804	1510827	cAGgcagaCaGGcATAGCTGgGG	9	534.916
chr1	5159755	5159778	aAtaTtTatGtGGATAGCTGaGG	8	534.534
chr1	794159	794182	accgTGcTgtGcGATAGCTcaGG	10	534.012	NR_015368	LINC01128
chr1	794159	794182	accgTGcTgtGcGATAGCTcaGG	10	534.012	NR_047525	LINC01128
chr1	120216817	120216840	GAaaaGgcaaGGGcTAGCTagGG	10	533.772
chr1	230423396	230423419	cAGaccTgCcGGGAaAGCTGgGG	8	533.63
chr1	152658235	152658258	cAcaaGgTCaGGGAaAGCTGTGG	7	532.952
chr1	152647407	152647430	cAcaaGgTCaGGGAaAGCTGTGG	7	532.952
chr1	8281755	8281778	aAaCaaTctGGGGAgAGCTGgGG	8	532.726
chr1	41840281	41840304	GgGtaGgTgtGGGAgAGCTcTGG	8	532.726	NM_001291281	FOXO6
chr1	38805714	38805737	GgcCaGagCaGGGAgAGCTGgGG	8	532.726
chr1	34672003	34672026	GcGgTcTggaGGcATAGCTcTGG	8	532.726	NM_032884	C1orf94
chr1	34672003	34672026	GcGgTcTggaGGcATAGCTcTGG	8	532.726	NM_001134734	C1orf94
chr1	233711398	233711421	GgctTcTgCtGaGATAGCTaaGG	9	532.726
chr1	207136136	207136159	tgGaTGgaCcaGGATAGCTcaGG	9	532.726	NM_001170631	FCAMR
chr1	91140446	91140469	attCaGgTtGaGGATAGCTcaGG	9	532.5
chr1	68401241	68401264	cctCaGcTCaGGGtTAGCTtcGG	9	532.5	NR_040077	GNG12-AS1
chr1	48638298	48638321	cAcCTcaTatGGGAgAGCTcTGG	8	532.5	NR_026749	SKINTL
chr1	47257006	47257029	cAtaTtTagGGGGtTAGCTtgGG	9	532.5
chr1	43871523	43871546	GctCaGgcCtGGtATAGCTcaGG	9	532.5	NM_015284	SZT2
chr1	39126641	39126664	tttCTcTcCcGGGgTAGCTGaGG	8	532.5
chr1	34317655	34317678	aAaCgacTgGGGGAaAGCTtTGG	8	532.5	NM_001281956	CSMD2
chr1	2924127	2924150	aAGggGccCaGGtATAGCTcaGG	9	532.5
chr1	26127408	26127431	GgGagGcaCtGGGAgAGCTcaGG	9	532.5	NM_206926	SEPN1
chr1	25864773	25864796	ctGagGcTCaGaGATAGCTaaGG	9	532.5
chr1	25533054	25533077	ctGaTccTCtGGGgTAGCTaaGG	9	532.5
chr1	24999080	24999103	aAcCccTctGGGaATAGCTagGG	9	532.5	NM_005839	SRRM1
chr1	241996003	241996026	ctGaTGcTgaGGaATAGCTtTGG	8	532.5
chr1	233717214	233717237	GgctTcTgCtGaGATAGCTGaGG	8	532.5
chr1	232247015	232247038	cAGagGaaCtGGGAgAGCTtaGG	9	532.5
chr1	225591691	225591714	cAGggGagCaGGGAgAGCTGTGG	7	532.5	NM_194442	LBR
chr1	218037221	218037244	ttGgTcTgaGaGGATAGCTGgGG	8	532.5	NM_138796	SPATA17
chr1	212368753	212368776	aAGgaGccCaGGtATAGCTtgGG	9	532.5
chr1	208733494	208733517	cAcCTccTtcGGGAgAGCTcTGG	8	532.5
chr1	20398047	20398070	acaCgGTaCtGGGAgAGCTcaGG	9	532.5	NM_000929	PLA2G5
chr1	203491103	203491126	ttcCaGcTgGGGcATAGCTGgGG	8	532.5
chr1	203145064	203145087	GccCaGgcCaGGaATAGCTcTGG	8	532.5
chr1	202621792	202621815	GccCccTcCcaGGATAGCTGaGG	8	532.5	NM_177402	SYT2
chr1	193520463	193520486	ttGgTGaaCcaGGATAGCTtaGG	9	532.5
chr1	190281880	190281903	ccGaTaaTaGGaGATAGCTaaGG	9	532.5	NM_199051	BRINP3
chr1	186091868	186091891	tAaCatTTatGGGtTAGCTagGG	9	532.5	NM_031935	HMCN1
chr1	186091868	186091891	tAaCatTTatGGGtTAGCTagGG	9	532.5	NR_031642	MIR548F1
chr1	180155442	180155465	atGgTGgaCaGGGAgAGCTGTGG	7	532.5	NM_002826	QSOX1
chr1	171994675	171994698	cAcCTcaTacGGGAgAGCTccGG	9	532.5	NM_015569	DNM3
chr1	171840123	171840146	aAatTtTcaGGGaATAGCTtgGG	9	532.5	NM_015569	DNM3
chr1	164922006	164922029	atcCaGaTaGGGcATAGCTGTGG	7	532.5
chr1	157771692	157771715	cAaCTtcaCaGGtATAGCTcaGG	9	532.5	NM_001159398	FCRL1
chr1	153670423	153670446	GgGtgGagCtGGGAcAGCTacGG	9	532.5
chr1	151335095	151335118	aAGggGccCaGGtATAGCTtgGG	9	532.5
chr1	148533659	148533682	ctGagGcTgGaGGATAGCTtgGG	9	532.5	NR_104217	NBPF25P
chr1	14518375	14518398	ttGgTtcTCtaGGATAGCTcTGG	8	532.5
chr1	144574380	144574403	ctGagGcTgGaGGATAGCTtgGG	9	532.5	NM_001278267	NBPF20
chr1	12004864	12004887	tgGCgGggCaGGGgTAGCTGgGG	8	532.5	NM_000302	PLOD1
chr1	113113406	113113429	tAtaTGaaCtGGGAgAGCTcTGG	8	532.5	NM_017744	ST7L
chr1	113113406	113113429	tAtaTGaaCtGGGAgAGCTcTGG	8	532.5	NM_138729	ST7L
chr1	110645493	110645516	acGgTGgTtttGGATAGCTcTGG	8	532.5
chr1	18972042	18972065	cAGgTGgagaGGGAcAGCTacGG	9	532.486	NM_002584	PAX7
chr1	223235768	223235791	tAGtgtcTtGGGtATAGCTGgGG	8	532.034
chr1	56041439	56041462	aAcCTGgcaaGGGAcAGCTGTGG	7	531.808
chr1	52455914	52455937	agGgcagTgaGGGATcGCTGgGG	10	531.808	NM_002867	RAB3B
chr1	3193128	3193151	GccaTGggCtGGGAcAGCTcgGG	9	531.808	NM_199454	PRDM16
chr1	209796712	209796735	tAcaaGggtcGGGATgGCTGgGG	10	531.808	NM_001127641	LAMB3
chr1	45083523	45083546	GAGggGaggaGGGAgAGCTGgGG	8	531.794	NM_018150	RNF220
chr1	204641660	204641683	cAGaacgTCaGaGATAGCTGgGG	8	531.582	NM_006338	LRRN2
chr1	88098056	88098079	GAagTaaTtaGGGtTAGCTGaGG	8	531.13
chr1	34665446	34665469	atGgcaggCaGGGATAaCTGTGG	9	531.13	NM_032884	C1orf94
chr1	34665446	34665469	atGgcaggCaGGGATAaCTGTGG	9	531.13	NM_001134734	C1orf94
chr1	116104395	116104418	aAGCaGgagaGGGAgAGCTGgGG	8	531.13
chr1	235254154	235254177	GgtCccggCGGGGAgAGCTGgGG	8	531.116
chr1	7666888	7666911	tgGagcccCtGGGATgGCTGgGG	10	530.904	NM_015215	CAMTA1
chr1	38683399	38683422	accaTGcTgGGGGAcAGCTGgGG	8	530.904
chr1	226834534	226834557	tgGtTcaggtGGGATcGCTGgGG	10	530.904	NM_002221	ITPKB
chr1	10685633	10685656	tcttccTcCtGGGATgGCTGTGG	9	530.904	NM_004565	PEX14
chr1	51175990	51176013	ctaCaaTTCctGGATAGCTGTGG	7	530.678	NM_007051	FAF1
chr1	33987834	33987857	tgtgTtTgCGGGGAcAGCTGcGG	8	530.678	NM_001281956	CSMD2
chr1	45075693	45075716	cctgctTgCaGGGATAcCTGTGG	9	530.452	NM_018150	RNF220
chr1	236318496	236318519	aAGCcccgCaGGaATAGCTGcGG	8	530.452	NM_003272	GPR137B
chr1	169798484	169798507	aAagaGTaaGGGGAaAGCTGaGG	8	530.452	NM_018186	C1orf112
chr1	156553272	156553295	agcCaGaagaGGGATAGCaGgGG	10	530.452	NM_001105669	TTC24
chr1	150318984	150319007	GgGaTtaagGGGGAgAGCTaTGG	8	530.452	NM_004698	PRPF3
chr1	1027417	1027440	GgGtgtTcaGGGGtTAGCTcTGG	8	530.452	NM_017891	C1orf159
chr1	75011901	75011924	aAGgaaTagGGGGAaAGCTaTGG	8	530.226
chr1	65957607	65957630	ctGCaGTgaatGGATAGCTtgGG	9	530.226	NM_002303	LEPR
chr1	5496022	5496045	tttCTGcTtcGGGAgAGCTGTGG	7	530.226
chr1	3641659	3641682	GgGtTcgctGGGGAcAGCTcTGG	8	530.226	NM_001204184	TP73
chr1	3641659	3641682	GgGtTcgctGGGGAcAGCTcTGG	8	530.226	NM_001126242	TP73
chr1	3641659	3641682	GgGtTcgctGGGGAcAGCTcTGG	8	530.226	NM_001204192	TP73
chr1	36359408	36359431	atGgTGagtGGGGAgAGCTaTGG	8	530.226	NM_012199	AGO1
chr1	22986049	22986072	cgGgatgcCaGGGATgGCTGgGG	10	530.226	NM_000491	C1QB
chr1	18556377	18556400	tccCatcTatGGGATgGCTGaGG	10	530.226	NM_032880	IGSF21
chr1	162226004	162226027	ctGgacTaCGGGGAgAGCTGaGG	8	530.226	NM_014697	NOS1AP
chr1	94135223	94135246	ctGtgtTgCtaGGATAGCTGaGG	9	530.184	NM_003567	BCAR3
chr1	94227182	94227205	tgcCccagCtGGGATgGCTGaGG	10	530
chr1	89505288	89505311	ttGggagTgaGGGATAGaTGaGG	10	530
chr1	88019937	88019960	cAcaTGgaaGGtGATAGCTGTGG	7	530
chr1	87042793	87042816	aAagaGgcaaGGGATAGtTGTGG	9	530	NR_024602	CLCA4
chr1	83025422	83025445	GgGaatTaaGGGGAgAGCTtTGG	8	530
chr1	80901636	80901659	ctGagGTggGaGGATAGCTtgGG	9	530
chr1	79715096	79715119	atGCTtTgttGtGATAGCTcaGG	9	530
chr1	76243287	76243310	cAGCcGaataGGaATAGCTcTGG	8	530
chr1	7165058	7165081	acaCacTgatGGGATAGaTGgGG	10	530	NM_015215	CAMTA1
chr1	65144448	65144471	cAGtgcaTCtGGGAcAGCTtaGG	9	530	NM_020925	CACHD1
chr1	65144448	65144471	cAGtgcaTCtGGGAcAGCTtaGG	9	530	NM_001293274	CACHD1
chr1	64798170	64798193	GgaaTtTgtGGGaATAGCTcaGG	9	530
chr1	62942455	62942478	aAttaccTttGGGATAGCaGTGG	9	530	NM_001272001	DOCK7
chr1	59603249	59603272	atctTGcTCcGGGAgAGCTagGG	9	530	NR_027120	HSD52
chr1	5938230	5938253	GAaCcaggCtGGGAgAGCTcgGG	9	530	NR_111987	NPHP4
chr1	58409830	58409853	ttGagtaTgtGGGATgGCTGTGG	9	530	NM_021080	DAB1
chr1	57861389	57861412	tgGtaGccatGGGATAcCTGTGG	9	530	NM_021080	DAB1
chr1	57588100	57588123	GAaCatgTttGGGAgAGCTaaGG	9	530	NM_021080	DAB1
chr1	57504614	57504637	cAaaTGacaGGGcATAGCTGTGG	7	530	NM_021080	DAB1
chr1	56915708	56915731	cActaGTTgcGGGAgAGCTcTGG	8	530
chr1	56814317	56814340	accCaaTaatGGGATtGCTGgGG	10	530
chr1	55683619	55683642	ctGtgGaattGGGATAGCaGgGG	10	530
chr1	55307722	55307745	agtgTcTTCcGGGAcAGCTGgGG	8	530	NM_152607	C1orf177
chr1	54107638	54107661	actCTtgTCaGGGAgAGCTtcGG	9	530	NM_147193	GLIS1
chr1	54034464	54034487	aAGCgtgaCtGGGAgAGCTcaGG	9	530	NM_147193	GLIS1
chr1	53822611	53822634	aAaacaTTCaaGGATAGCTGgGG	8	530
chr1	49368995	49369018	cgGtgccTgaGGGATAtCTGTGG	9	530	NM_032785	AGBL4
chr1	48725054	48725077	cAGCccacCtGaGATAGCTagGG	9	530
chr1	44682635	44682658	agttTaaTaaGGGATAGtTGgGG	10	530	NM_001034023	DMAP1
chr1	4461900	4461923	cgGCacTgtGGGGAgAGCTGaGG	8	530
chr1	44587131	44587154	GtaCatTTtaGGaATAGCTagGG	9	530	NM_173484	KLF17
chr1	41943658	41943681	GgcaaGaTgGGGGcTAGCTGgGG	8	530
chr1	41158017	41158040	agGtacTTtGGGGgTAGCTtaGG	9	530	NM_001142587	NFYC
chr1	41158017	41158040	agGtacTTtGGGGgTAGCTtaGG	9	530	NM_001142590	NFYC
chr1	39162167	39162190	agcCgGTTgtGGGAaAGCTaTGG	8	530
chr1	38097010	38097033	cgGgcaTTtGGGGgTAGCTGgGG	8	530	NM_001242908	RSPO1
chr1	37457070	37457093	GtGacccTCtGGGAcAGCTGgGG	8	530	NM_000831	GRIK3
chr1	37153475	37153498	agagTtTTCtGGGtTAGCTcaGG	9	530
chr1	35055272	35055295	GAagaGaaCaGGGtTAGCTGgGG	8	530
chr1	34074800	34074823	GtcCatcTCaGGGAaAGCTtTGG	8	530	NM_001281956	CSMD2
chr1	32908792	32908815	GgtaaGgTgGaGGATAGCTaaGG	9	530
chr1	31887324	31887347	GgGggtgTaGGGGAgAGCTGaGG	8	530	NM_001199038	SERINC2
chr1	31887324	31887347	GgGggtgTaGGGGAgAGCTGaGG	8	530	NM_001199037	SERINC2
chr1	31887324	31887347	GgGggtgTaGGGGAgAGCTGaGG	8	530	NM_178865	SERINC2
chr1	31887324	31887347	GgGggtgTaGGGGAgAGCTGaGG	8	530	NM_018565	SERINC2
chr1	31812899	31812922	ctGagGTggGaGGATAGCTtgGG	9	530	NM_001282569	ZCCHC17
chr1	30553842	30553865	ctGtaaaaCaGGGATAcCTGTGG	9	530
chr1	26219993	26220016	aAGgcccTtGGGGAcAGCTGgGG	8	530	NM_001145454	STMN1
chr1	25520952	25520975	GgGCgtggCtGGcATAGCTGTGG	7	530
chr1	247938300	247938323	GAtCctgTatGGcATAGCTGTGG	7	530
chr1	2446086	2446109	GgcagGgTgGGGGcTAGCTaTGG	8	530	NM_018216	PANK4
chr1	241813278	241813301	cAGggtTcaGGGGAgAGCTtgGG	9	530
chr1	237427493	237427516	ccaaaGcTtaGGGATAGCaGgGG	10	530	NM_001035	RYR2
chr1	233070895	233070918	ctGtacTTCtGGGtTAGCTtcGG	9	530
chr1	23082637	23082660	GgGgcGgctGGGGcTAGCTcaGG	9	530	NM_017449	EPHB2
chr1	229947000	229947023	GAatgGcTgaGGGAcAGCTcaGG	9	530
chr1	22734941	22734964	tgGggcTcCGGGGAaAGCTcaGG	9	530
chr1	222216839	222216862	ctGgcaTTCtGGGAcAGCTtaGG	9	530
chr1	218884858	218884881	acaaTccaCaGGGATgGCTGTGG	9	530
chr1	218618185	218618208	GtGggtTggGGtGATAGCTcTGG	8	530
chr1	217089596	217089619	GcagcGgTCaGGGAgAGCTGaGG	8	530	NM_001134285	ESRRG
chr1	213532324	213532347	GgtCaaTTttGGaATAGCTGTGG	7	530
chr1	211321813	211321836	ttGgTGTgtttGGATAGCTtTGG	8	530
chr1	205017488	205017511	aAGggccTgGGGGAcAGCTGgGG	8	530	NM_005076	CNTN2
chr1	203317753	203317776	cAcaaacaCaGGGATtGCTGTGG	9	530	NM_002023	FMOD
chr1	203085728	203085751	GgctaGgTaGGGGAcAGCTGgGG	8	530
chr1	199853502	199853525	GgtCaaTTttGGaATAGCTGTGG	7	530
chr1	199300406	199300429	tcaCaGTgtGGGGAaAGCTtTGG	8	530
chr1	19665535	19665558	GtGggGacaGGGGAcAGCTcTGG	8	530	NM_001206541	CAPZB
chr1	195476380	195476403	cAGgaaTaaGGGaATAGCTtaGG	9	530
chr1	194331089	194331112	GgGCaaTctaGaGATAGCTagGG	9	530
chr1	192905292	192905315	cAGgctTcaGGGaATAGCTGTGG	7	530
chr1	18927898	18927921	ctttaGgaCtGGGATAGaTGgGG	10	530
chr1	189117973	189117996	atcaaGccCtGGGATAGaTGgGG	10	530
chr1	187197034	187197057	cAaagGTggGtGGATAGCTtgGG	9	530
chr1	185692634	185692657	GAaCaGaaaaGGtATAGCTGaGG	8	530
chr1	18149631	18149654	cAcgccTaCGGGcATAGCTGgGG	8	530	NM_030812	ACTL8
chr1	1801726	1801749	cctagcTaCtGGGATgGCTGaGG	10	530	NM_002074	GNB1
chr1	179740081	179740104	tgaagGcaCaGGGATAtCTGcGG	10	530	NM_173509	FAM163A
chr1	177298118	177298141	attCTGgTttGGGgTAGCTcTGG	8	530
chr1	175061881	175061904	tAtagagaCaGGGATAtCTGaGG	10	530	NM_022093	TNN
chr1	171706015	171706038	ctGggGTggGaGGATAGCTtgGG	9	530	NM_003762	VAMP4
chr1	16940472	16940495	GgcCaccTCtGGGAgAGCTGgGG	8	530
chr1	166548215	166548238	GAtgaaTcCaGGGAcAGCTcTGG	8	530
chr1	164996686	164996709	agtaaGcaCtGGGATgGCTGgGG	10	530
chr1	163691838	163691861	ttaCTtTTaatGGATAGCTGaGG	8	530
chr1	163393869	163393892	GAaaaaTaCaGGGAcAGCTagGG	9	530
chr1	160492163	160492186	ctGCTaccCtGGGcTAGCTcTGG	8	530	NM_001184716	SLAMF6
chr1	160037986	160038009	ctcagGgTaaGGGATAGCaGaGG	10	530	NM_002241	KCNJ10
chr1	158013326	158013349	GgGagtTTgaGGGAcAGCTtgGG	9	530	NM_018240	KIRREL
chr1	155220173	155220196	cgtCgcTTCaGcGATAGCTcaGG	9	530	NM_006589	FAM189B
chr1	149732527	149732550	tgtCTacTtGGGGAcAGCTGaGG	8	530
chr1	149347325	149347348	tgtCTacTtGGGGAcAGCTGaGG	8	530
chr1	14773279	14773302	cctgTccTgtGGGATtGCTGgGG	10	530
chr1	1231175	1231198	tgGgaGcgCGGGGAgAGCTGTGG	7	530	NM_030649	ACAP3
chr1	12033092	12033115	GgGaTGaggaGGGcTAGCTGaGG	8	530	NM_000302	PLOD1
chr1	116434634	116434657	ttGagGTggGaGGATAGCTtgGG	9	530
chr1	114710070	114710093	cAGaatgTCaGGGAaAGCTagGG	9	530
chr1	114359169	114359192	GtGagtaTgGaGGATAGCTtgGG	9	530	NM_001193431	PTPN22
chr1	113707255	113707278	ttGtTGTcttGaGATAGCTaaGG	9	530
chr1	109259955	109259978	tgGagGcagtGGGATgGCTGTGG	9	530	NM_001144937	FNDC7
chr1	104778594	104778617	tttCTGaaCaGGaATAGCTGTGG	7	530
chr1	101704249	101704272	aAGaaacTtGGGGAgAGCTcaGG	9	530	NM_001400	S1PR1
chr1	53991453	53991476	acGtgGcTgcGGGAgAGCTGaGG	9	529.958	NM_147193	GLIS1
chr1	155442483	155442506	GtGgataataGGGATgGCTGgGG	10	529.76	NM_018489	ASH1L
chr1	61508741	61508764	GAcCaGcTCcGGGAgcGCTccGG	8	529.394
chr1	201860233	201860256	GgGCaagaaGGGGAcAGCTcaGG	9	529.308	NR_030775	SHISA4
chr1	201860233	201860256	GgGCaagaaGGGGAcAGCTcaGG	9	529.308	NM_198149	SHISA4
chr1	45213770	45213793	GctaTagagaGGGATgGCTGgGG	10	529.082	NM_006845	KIF2C
chr1	45213770	45213793	GctaTagagaGGGATgGCTGgGG	10	529.082	NM_001297656	KIF2C
chr1	197745063	197745086	GAatcaggaGGGGgTAGCTcTGG	9	529.012
chr1	17024611	17024634	GgatgagaCtGGGATAGCaGgGG	10	528.856	NR_026567	ESPNP
chr1	62776802	62776825	GAGtgtgTttGGGAaAGCTcTGG	8	528.404	NM_181712	KANK4
chr1	51552272	51552295	GgaaTGgcaGGGcATAGCTGTGG	7	528.404
chr1	228565546	228565569	GgtCccaggtGGGATAGgTGgGG	10	528.404
chr1	205327841	205327864	GgGagacaaaGGGATAGtTGTGG	9	528.404
chr1	86047113	86047136	GgGCTGgTCcGGGAcgGCTGcGG	6	528.306	NM_001554	CYR61
chr1	23579578	23579601	accCctaaaGGGGATgGCTGaGG	10	528.178
chr1	2236273	2236296	GAtCctgatGGGGAaAGCTGTGG	7	528.178	NM_003036	SKI
chr1	77997243	77997266	cAGCaccctGtGGATAGCTcaGG	9	527.952	NM_174858	AK5
chr1	77997243	77997266	cAGCaccctGtGGATAGCTcaGG	9	527.952	NM_012093	AK5
chr1	64445206	64445229	cAGagagggaGGGATAGgTGaGG	10	527.952	NM_005012	ROR1
chr1	237064489	237064512	GcctgGgaatGGGATtGCTGaGG	10	527.952	NM_000254	MTR
chr1	204051684	204051707	ccGggcgagGGGGATgGCTGgGG	10	527.952	NM_005686	SOX13
chr1	177010345	177010368	agGCTacctGGGGAgAGCTcaGG	9	527.952	NM_001286164	ASTN1
chr1	177010345	177010368	agGCTacctGGGGAgAGCTcaGG	9	527.952	NM_004319	ASTN1
chr1	177010345	177010368	agGCTacctGGGGAgAGCTcaGG	9	527.952	NM_207108	ASTN1
chr1	95067605	95067628	GtttatTgaaGGGATAaCTGTGG	9	527.726
chr1	85614230	85614253	aAGactgcttGGGATAtCTGaGG	10	527.726
chr1	8404405	8404428	GcaaaGTctGGaGATAGCTtTGG	8	527.726
chr1	4175315	4175338	tctagacTgGGGGATAcCTGaGG	10	527.726
chr1	26527280	26527303	GAGagGggtcGGGAcAGCTcaGG	9	527.726	NM_198137	CATSPER4
chr1	22895481	22895504	GtGgcacagtGGGATAGtTGaGG	10	527.726	NM_020526	EPHA8
chr1	16551338	16551361	GActgGagtGGGGAgAGCTGgGG	8	527.726
chr1	160650336	160650359	GtGCTagcatGGGAcAGCTaaGG	9	527.726	NM_001778	CD48
chr1	160650336	160650359	GtGCTagcatGGGAcAGCTaaGG	9	527.726	NM_001256030	CD48
chr1	96279171	96279194	tcttTGTTgtaGGATAGCTGTGG	7	527.5
chr1	96124655	96124678	GtagaGgaaaGGGATAGgTGTGG	9	527.5
chr1	90300337	90300360	GAGaatTgatGGGAgAGCTGaGG	8	527.5	NM_001134479	LRRC8D
chr1	90300337	90300360	GAGaatTgatGGGAgAGCTGaGG	8	527.5	NM_018103	LRRC8D
chr1	89871482	89871505	tgGCTGaataGGaATAGCTccGG	9	527.5
chr1	88890916	88890939	cttgaGTTCtGGGAaAGCTGaGG	8	527.5
chr1	87245071	87245094	GgatgGggtaGGGATtGCTGaGG	10	527.5
chr1	87015340	87015363	agatgtaTaGGGGATAGgTGaGG	10	527.5	NR_024602	CLCA4
chr1	86072172	86072195	GgagTGaaaGGGtATAGCTGgGG	8	527.5
chr1	80418308	80418331	GAGaTacaaaGGGAgAGCTtaGG	9	527.5
chr1	79743568	79743591	GAaggGgcaGGGGAaAGCTGgGG	8	527.5
chr1	71859376	71859399	GAGgatccCaGGtATAGCTtgGG	9	527.5
chr1	64269802	64269825	tcctgGgagGGGGATgGCTGTGG	9	527.5	NM_005012	ROR1
chr1	6426264	6426287	GctgaaggCtGGGATgGCTGTGG	9	527.5	NM_007274	ACOT7
chr1	63461305	63461328	GgaCcaagaaGGGATAGtTGgGG	10	527.5
chr1	61699477	61699500	cAGCctcctGGaGATAGCTGTGG	7	527.5	NM_001145511	NFIA
chr1	61699477	61699500	cAGCctcctGGaGATAGCTGTGG	7	527.5	NM_001145512	NFIA
chr1	61699477	61699500	cAGCctcctGGaGATAGCTGTGG	7	527.5	NM_005595	NFIA
chr1	58103145	58103168	GgtgTGTgtaGGGgTAGCTGaGG	8	527.5	NM_021080	DAB1
chr1	54682076	54682099	agcCTcaggtGGGATtGCTGgGG	10	527.5	NM_016491	MRPL37
chr1	52455539	52455562	GAtgTGggtatGGATAGCTGgGG	8	527.5	NM_002867	RAB3B
chr1	47677492	47677515	GAGactcaCtGGGtTAGCTtTGG	8	527.5
chr1	4426026	4426049	GAGggaaTtaGGGtTAGCTGaGG	8	527.5
chr1	4197717	4197740	tgaggGTTtGGtGATAGCTGaGG	8	527.5
chr1	41748459	41748482	GAGgaGggttGGGAgAGCTcTGG	8	527.5
chr1	41373824	41373847	GgaCTGggttGGGAgAGCTccGG	9	527.5
chr1	37401067	37401090	ctctgaaTCtGGGATAaCTGgGG	10	527.5	NM_000831	GRIK3
chr1	36855884	36855907	GtcCTGggatGGGAaAGCTtgGG	9	527.5
chr1	31846326	31846349	GccCacgcCGGGGAaAGCTcTGG	8	527.5
chr1	27734544	27734567	GgttgcTTCaGGGAaAGCTtTGG	8	527.5	NM_006990	WASF2
chr1	2402593	2402616	ccaCcagctGGGGATgGCTGgGG	10	527.5
chr1	235064326	235064349	GgttTGgagGGGGAgAGCTGgGG	8	527.5
chr1	233887398	233887421	GgaCTGgggtGGGgTAGCTtgGG	9	527.5
chr1	223737607	223737630	ttcCTGgcaGGGGAcAGCTcTGG	8	527.5	NM_001143962	CAPN8
chr1	223227489	223227512	GgaaTGaaaGGGGAaAGCTcaGG	9	527.5
chr1	219880508	219880531	GcagaaggCtGGGATgGCTGaGG	10	527.5
chr1	21837311	21837334	GccagGgagtGGGATgGCTGgGG	10	527.5	NM_001177520	ALPL
chr1	217399029	217399052	GgcaatTTaGGGGAaAGCTtgGG	9	527.5
chr1	211906899	211906922	GccCTGgggtGGGAaAGCTaTGG	8	527.5
chr1	210977605	210977628	GcaCTGgggaGGGAcAGCTcTGG	8	527.5	NM_002238	KCNH1
chr1	208244234	208244257	GAGggaagCtGGGtTAGCTGaGG	8	527.5	NM_025179	PLXNA2
chr1	206688883	206688906	GAtCctagaGGGGAcAGCTagGG	9	527.5	NM_182664	RASSF5
chr1	202612459	202612482	GgcggGggCGGGGAcAGCTGgGG	8	527.5	NM_177402	SYT2
chr1	200270532	200270555	actgaGccaGGGGATAGCaGgGG	10	527.5
chr1	198888702	198888725	GctgaagTttGGGATgGCTGTGG	9	527.5	NR_040073	MIR181A1HG
chr1	194651492	194651515	GgaggGgggaGGGATAGCaGTGG	9	527.5
chr1	192049031	192049054	GAGtTtccttGGGAgAGCTaaGG	9	527.5
chr1	187572677	187572700	GgaggGgggaGGGATAGCaGTGG	9	527.5
chr1	187365667	187365690	tgGCTGaataGGaATAGCTcTGG	8	527.5
chr1	185270757	185270780	tcagTGTTgtGGaATAGCTcaGG	9	527.5	NM_006469	IVNS1ABP
chr1	18266123	18266146	GcagTGaagGGaGATAGCTcaGG	9	527.5
chr1	182268511	182268534	tttagGTTgGGGcATAGCTGTGG	7	527.5	NR_104175	LINC01344
chr1	180944968	180944991	GttCTGcattGGcATAGCTtaGG	9	527.5	NM_005819	STX6
chr1	172413376	172413399	ctttcaaTaGGGGATtGCTGgGG	10	527.5	NM_139240	C1orf105
chr1	171352202	171352225	ttcCTagaacGGGATtGCTGaGG	10	527.5
chr1	161171142	161171165	tcctgtcTaGGGGATAtCTGgGG	10	527.5	NM_004550	NDUFS2
chr1	156356269	156356292	GAGgaagTttGGGAgAGCTGaGG	8	527.5
chr1	153924905	153924928	GAagaGgatGaGGATAGCTGaGG	8	527.5	NM_181715	CRTC2
chr1	151104412	151104435	cccggGTaatGGGATgGCTGcGG	10	527.5	NM_030913	SEMA6C
chr1	148932800	148932823	GAGgccTggcGGGcTAGCTtgGG	9	527.5	NR_027355	LOC645166
chr1	148932800	148932823	GAGgccTggcGGGcTAGCTtgGG	9	527.5	NR_027354	LOC645166
chr1	148932800	148932823	GAGgccTggcGGGcTAGCTtgGG	9	527.5	NR_104217	NBPF25P
chr1	146722187	146722210	GAtCctgcaGGGGAaAGCTaaGG	9	527.5	NM_024568	CHD1L
chr1	12091157	12091180	GAtaaGaaaGGGGAgAGCTGgGG	8	527.5	NM_021933	MIIP
chr1	117865702	117865725	GgagaGcaCGtGGATAGCTGTGG	7	527.5
chr1	115581174	115581197	agaagaTgaGGGGATtGCTGgGG	10	527.5
chr1	110236253	110236276	atGCaacaCGGGGAcAGCTcgGG	9	527.5	NM_000561	GSTM1
chr1	110217794	110217817	atGCaacaCGGGGAcAGCTcgGG	9	527.5	NM_001142368	GSTM2
chr1	110204213	110204236	atGCaacaCGGGGAcAGCTcaGG	9	527.5	NM_000850	GSTM4
chr1	236304732	236304755	ccctTGTcttGGGAgAGCTGgGG	9	527.444
chr1	38710166	38710189	GctgaagctGGGGATtGCTGgGG	10	527.26
chr1	159795647	159795670	GgatgaggaGGGGATAaCTGTGG	9	526.13
chr1	81915708	81915731	tgGaTtaaCaGGGAgAGCTagGG	10	526.116
chr1	181304078	181304101	GAGagagatGGGGAgAGCTGTGG	7	525.678
chr1	240719095	240719118	ctatTcTcCaaGGATAGCTGgGG	9	525.664	NM_022469	GREM2
chr1	36181891	36181914	cAtCcagcCaGGGcTAGCTGaGG	9	525.212	NM_152374	C1orf216
chr1	95293406	95293429	GAGCatacacGGaATAGCTagGG	9	525	NM_001258342	SLC44A3
chr1	95293406	95293429	GAGCatacacGGaATAGCTagGG	9	525	NM_152369	SLC44A3
chr1	690964	690987	GcatataatGGGGATAaCTGTGG	9	525
chr1	61298774	61298797	GAGtacggtGGGGgTAGCTGaGG	8	525
chr1	43428655	43428678	GgtacaagaGGGGATAGCaGgGG	10	525	NR_033967	SLC2A1-AS1
chr1	243241797	243241820	GcatataatGGGGATAaCTGTGG	9	525	NR_029401	LINC01347
chr1	224161193	224161216	GcatataatGGGGATAaCTGTGG	9	525
chr1	222674318	222674341	GcatataatGGGGATAaCTGTGG	9	525
chr1	200756926	200756949	GctgaaggaGGGGATgGCTGTGG	9	525	NM_203459	CAMSAP2
chr1	182929292	182929315	cctggccgCGGGGATgGCTGgGG	10	525
chr1	178186912	178186935	GctgaacatGGGGATgGCTGTGG	9	525	NM_170692	RASAL2
chr1	17302064	17302087	GAGggcacaGGGGAcAGCTcTGG	8	525	NM_002403	MFAP2
chr1	158050796	158050819	GctgctgagGGGGATgGCTGgGG	10	525	NM_018240	KIRREL
chr1	155274	155297	GcatataatGGGGATAaCTGTGG	9	525
chr1	11413551	11413574	GAcacaggatGGGATAtCTGTGG	9	525
chr1	82056046	82056069	accaTtTcCatGGATAGCTtaGG	10	524.534
chr1	112860525	112860548	atGtTtaTttGGGgTAGCTtgGG	10	524.534
chr1	44435793	44435816	GgaCctccCtGGGAcAGCTtcGG	10	524.52	NM_001384	DPH2
chr1	7726830	7726853	tAtCgGggatGGGAgAGCTGgGG	9	524.082	NM_015215	CAMTA1
chr1	114629958	114629981	aAcCaGccaaGGGAaAGCTGgGG	9	523.404
chr1	101000847	101000870	ctGtgGagCaGGGAgAGCTaaGG	10	523.404
chr1	40170587	40170610	ctGgTaaTatGaGATAGCTtTGG	9	523.178
chr1	81141157	81141180	ttGagtgTgGGGaATAGCTcaGG	10	523.164
chr1	246039297	246039320	cAGtgGaagctGGATAGCTcTGG	9	523.164	NM_001167740	SMYD3
chr1	11167666	11167689	aAttaGcTgtGGGAgAGCTcaGG	10	522.952	NM_004958	MTOR
chr1	98244255	98244278	aAtaTaTataGGcATAGCTagGG	10	522.726	NM_000110	DPYD
chr1	98244255	98244278	aAtaTaTataGGcATAGCTagGG	10	522.726	NM_001160301	DPYD
chr1	58757850	58757873	ctGgaGacCcaGGATAGCTGgGG	9	522.726
chr1	24082514	24082537	tAaCaGagacGGGAgAGCTGgGG	9	522.726	NM_003198	TCEB3
chr1	199970812	199970835	tgcCgGggCaGaGATAGCTGaGG	9	522.726
chr1	152451898	152451921	aAaCacagCtGGGAcAGCTGgGG	9	522.726
chr1	224645048	224645071	ctGaaGgaaGGaGATAGCTcTGG	9	522.712
chr1	164686405	164686428	cAcCaccggaaGGATAGCTGaGG	10	522.656	NM_002585	PBX1
chr1	98275203	98275226	agGgaGaTgcaGGATAGCTGaGG	9	522.5	NM_000110	DPYD
chr1	98275203	98275226	agGgaGaTgcaGGATAGCTGaGG	9	522.5	NM_001160301	DPYD
chr1	93770520	93770543	cAtgaGacCaGaGATAGCTaTGG	9	522.5
chr1	89994623	89994646	aAagaGaTttaGGATAGCTaTGG	9	522.5	NM_001134476	LRRC8B
chr1	87933844	87933867	ttGgTcaTttGGGtTAGCTtcGG	10	522.5
chr1	74108832	74108855	tAaaTccTtttGGATAGCTtaGG	10	522.5
chr1	64575628	64575651	tAaaTtgaCaGGGtTAGCTcTGG	9	522.5	NR_110665	ROR1-AS1
chr1	64575628	64575651	tAaaTtgaCaGGGtTAGCTcTGG	9	522.5	NR_110666	ROR1-AS1
chr1	64575628	64575651	tAaaTtgaCaGGGtTAGCTcTGG	9	522.5	NM_005012	ROR1
chr1	56637611	56637634	tcatTtTcCaGGGtTAGCTcTGG	9	522.5
chr1	55548905	55548928	tAtCccTagtGGaATAGCTaTGG	9	522.5	NM_015306	USP24
chr1	51522239	51522262	aAagTaaTtaGtGATAGCTGaGG	9	522.5
chr1	47048560	47048583	agcCccTcCaGGaATAGCTGaGG	9	522.5	NR_024176	MKNK1
chr1	44480661	44480684	ttcCaGgTgaGGGAgAGCTaTGG	9	522.5	NM_006934	SLC6A9
chr1	41875247	41875270	tgGggaTgCaGGaATAGCTcaGG	10	522.5
chr1	40066319	40066342	ttGtTtTgttGGaATAGCTtTGG	9	522.5
chr1	27356035	27356058	cAtCgtgcCaGGGAcAGCTcaGG	10	522.5
chr1	24600652	24600675	cActTcaTacGGGAgAGCTcTGG	9	522.5
chr1	244693771	244693794	cAttTtgTttaGGATAGCTtTGG	9	522.5	NM_173807	C1orf101
chr1	243994363	243994386	aActaGaaCtGGGAcAGCTGaGG	9	522.5	NM_181690	AKT3
chr1	243994363	243994386	aActaGaaCtGGGAcAGCTGaGG	9	522.5	NM_005465	AKT3
chr1	229860191	229860214	aAtaacTcCaGGGtTAGCTGTGG	8	522.5
chr1	229082394	229082417	atGtTtaTttGGGtTAGCTtTGG	9	522.5
chr1	228389098	228389121	ctGaaGcaCaGGGgTAGCTcTGG	9	522.5
chr1	224780273	224780296	cAcaTcTgacGGGAaAGCTcaGG	10	522.5
chr1	215523931	215523954	tAtaTaTgataGGATAGCTagGG	10	522.5
chr1	208301375	208301398	atGgaGggCtGGGAgAGCTGcGG	9	522.5	NM_025179	PLXNA2
chr1	208263144	208263167	aAcCccTaaaGaGATAGCTaaGG	10	522.5	NM_025179	PLXNA2
chr1	205614650	205614673	ttGagGggCtGGGAgAGCTGaGG	9	522.5
chr1	203042030	203042053	tAtCaGagttGGGAcAGCTcTGG	9	522.5	NM_015053	PPFIA4
chr1	201524594	201524617	ctGggGgcCtGGGAgAGCTGTGG	8	522.5
chr1	19561395	19561418	aAtCctTctaGGGAaAGCTagGG	10	522.5	NM_015047	EMC1
chr1	19561369	19561392	aAtCccTctaGGGAaAGCTGaGG	9	522.5	NM_015047	EMC1
chr1	191878724	191878747	cAtaaGaTttGGGAgAGCTtgGG	10	522.5
chr1	19051648	19051671	actCaGggCcGtGATAGCTcaGG	10	522.5	NM_002584	PAX7
chr1	188880847	188880870	aAaaTaaaCaGGcATAGCTGgGG	9	522.5
chr1	18879373	18879396	tgGagGggCaGGGAcAGCTGgGG	9	522.5
chr1	173378448	173378471	cAcaTtTattGGGAcAGCTGgGG	9	522.5	NR_037845	LOC100506023
chr1	161601189	161601212	cAagcaTcCtGGGAaAGCTGaGG	9	522.5
chr1	12128861	12128884	acaCcaTcCtGGGtTAGCTtTGG	9	522.5	NM_001243	TNFRSF8
chr1	117755595	117755618	cAtCacTaaaGGGAcAGCTaaGG	10	522.5
chr1	117288964	117288987	aAtgaGaTgtGGGgTAGCTaaGG	10	522.5
chr1	110810679	110810702	atGtTaTataGGaATAGCTGgGG	9	522.5
chr1	106499122	106499145	agGgaGaaCtGGGtTAGCTaaGG	10	522.5
chr1	58065149	58065172	GtcCcacgtGGGGAgAGCTGTGG	8	522.472	NM_021080	DAB1
chr1	145087026	145087049	tttaaGTatGGGGtTAGCTGTGG	8	522.472	NM_001278267	NBPF20
chr1	91316806	91316829	GctCgtgaCtcGGATAGCTcTGG	9	522.034
chr1	120255482	120255505	GAGgcGggCGGGGAgcGCTGgGG	7	521.908	NM_006623	PHGDH
chr1	116770301	116770324	atGaaGggtGGtGATAGCTcTGG	9	521.808
chr1	1146312	1146335	GgGagagaCtGGGAaAGCTcaGG	10	521.808
chr1	68044525	68044548	cAcaTGactaGGGtTAGCTGgGG	9	521.582
chr1	38596691	38596714	GcaggGgcCaGGaATAGCTGgGG	9	521.582
chr1	37720589	37720612	ttcCaGgatGGGGcTAGCTcaGG	10	521.582
chr1	234661032	234661055	GgaagGgcCaGGGAaAGCTtaGG	10	521.582
chr1	168221723	168221746	aAtCTcccaaGGGAgAGCTaTGG	9	521.582
chr1	10788809	10788832	cAtgaGaggGGGGAcAGCTGgGG	9	521.356	NM_001079843	CASZ1
chr1	10788809	10788832	cAtgaGaggGGGGAcAGCTGgGG	9	521.356	NM_017766	CASZ1
chr1	69870403	69870426	aAcagGgatGGtGATAGCTtTGG	9	521.13
chr1	20434077	20434100	GgaggGaaCaGGGAcAGCTtTGG	9	521.13
chr1	157077237	157077260	ctGggGcagGGaGATAGCTGaGG	9	521.13
chr1	27888444	27888467	ctGagGggaGGGGgTAGCTcaGG	10	520.904	NM_001029882	AHDC1
chr1	153766866	153766889	GcaggGcTgcGGGAgAGCTGTGG	8	520.904
chr1	150123921	150123944	tgtaTGTctttGGATAGCTtTGG	9	520.89	NM_016274	PLEKHO1
chr1	42182065	42182088	tgGtgaTggGGGGAgAGCTtgGG	10	520.678	NM_024503	HIVEP3
chr1	24575798	24575821	cAGtctgaCtGGGAcAGCTtgGG	10	520.678
chr1	210869444	210869467	ccGgaGaatGGGGAgAGCTGTGG	8	520.678	NM_002238	KCNH1
chr1	208106918	208106941	GgtgTcaaCtGaGATAGCTagGG	10	520.678
chr1	199658586	199658609	tgGgaGcgaGGGGAaAGCTGaGG	9	520.678
chr1	30539216	30539239	GtGgaGaggaGGGAgAGCTGgGG	9	520.452
chr1	201251169	201251192	tAcCTtccttGGGAaAGCTGgGG	9	520.452
chr1	178985992	178986015	tgGtTGgaaaGGGgTAGCTagGG	10	520.452
chr1	16368235	16368258	agGaacTgtGGGGAcAGCTGgGG	9	520.452
chr1	7686348	7686371	tgtCaGTcaaGGGAgAGCTtTGG	9	520.226	NM_015215	CAMTA1
chr1	7296522	7296545	tAGaaGgggaGGGgTAGCTGgGG	9	520.226	NM_015215	CAMTA1
chr1	65322947	65322970	GctgTagaCaGGcATAGCTcTGG	9	520.226	NM_002227	JAK1
chr1	48163454	48163477	ctGaccgTgGGGGAaAGCTcaGG	10	520.226
chr1	38998427	38998450	aAGtgtTgatGaGATAGCTGgGG	9	520.226
chr1	221818596	221818619	cAaaaccTtGGGGAaAGCTGaGG	9	520.226
chr1	206651038	206651061	GccCgGcaatGtGATAGCTGgGG	9	520.226	NM_014002	IKBKE
chr1	186622549	186622572	atGgcacTaGtGGATAGCTaTGG	9	520.226
chr1	16371391	16371414	GttagcTgCtGGGAcAGCTGgGG	9	520.226	NM_000085	CLCNKB
chr1	156314900	156314923	GtGggtaTttGGcATAGCTaTGG	9	520.226	NM_144627	TSACC
chr1	117100050	117100073	cAtCTcaaaaGGGAcAGCTGTGG	8	520.226	NR_026665	CD58
chr1	117100050	117100073	cAtCTcaaaaGGGAcAGCTGTGG	8	520.226	NM_001144822	CD58
chr1	1110960	1110983	agagaGcTCaGGGAcAGCTcaGG	10	520.226	NM_001130045	TTLL10
chr1	23197211	23197234	GgGgTGTTCtGGGcTtGCTcaGG	7	520.17	NM_017449	EPHB2
chr1	109419660	109419683	GgGacGcTCcGGGAaAGCgagGG	9	520.072	NM_013296	GPSM2
chr1	9951427	9951450	GcttTaaTgaGGGAaAGCTaTGG	9	520	NM_020248	CTNNBIP1
chr1	99504821	99504844	tgGCaGaataGGGAcAGCTccGG	10	520	NR_033940	LOC100129620
chr1	98891226	98891249	tAttgGaagGGaGATAGCTaaGG	10	520
chr1	97736765	97736788	GgGgcaggCaGGGAaAGCTaaGG	10	520	NM_000110	DPYD
chr1	97736765	97736788	GgGgcaggCaGGGAaAGCTaaGG	10	520	NR_046590	DPYD-AS1
chr1	92153934	92153957	cAGggtTgtaGcGATAGCTGTGG	8	520	NM_001195683	TGFBR3
chr1	90915347	90915370	tgGagaaTCatGGATAGCTaaGG	10	520
chr1	90686460	90686483	GctggtTcCtGGGAcAGCTagGG	10	520
chr1	88903687	88903710	ttttTGcTtaaGGATAGCTtTGG	9	520
chr1	87917290	87917313	GttaTcTctatGGATAGCTGTGG	8	520
chr1	87817607	87817630	agGtgtgTCaGGGAgAGCTaaGG	10	520
chr1	85131446	85131469	GtaCctgTacGtGATAGCTGaGG	9	520	NM_001166293	SSX2IP
chr1	83606907	83606930	aAGggGccaaGGaATAGCTtgGG	10	520
chr1	82962278	82962301	aAGggGgcaaGGtATAGCTcaGG	10	520
chr1	82011692	82011715	cgGggGgaaGGGaATAGCTcTGG	9	520
chr1	81899643	81899666	tccaTGcTgtGGGAaAGCTcaGG	10	520
chr1	81750120	81750143	tttCTcaTgtGtGATAGCTtgGG	10	520
chr1	81438087	81438110	tAcacGTggtaGGATAGCTtTGG	9	520
chr1	79205408	79205431	aAGggGccaaGGtATAGCTagGG	10	520
chr1	79073391	79073414	tgGCcGaataGGaATAGCTcTGG	9	520
chr1	78660842	78660865	ctGagGcagGaGGATAGCTtgGG	10	520
chr1	77044702	77044725	tttCacaTtGGGtATAGCTtTGG	9	520
chr1	72177714	72177737	ttagTaTTgaaGGATAGCTGaGG	9	520	NM_173808	NEGR1
chr1	71974282	71974305	tgGaaaaTCaGaGATAGCTcTGG	9	520	NM_173808	NEGR1
chr1	71935310	71935333	aAtaccaTCaGaGATAGCTtgGG	10	520	NM_173808	NEGR1
chr1	61191677	61191700	ttGtcaTggGGGaATAGCTaaGG	10	520	NR_110628	LOC101926964
chr1	57510751	57510774	cAcCTaaagtGGGtTAGCTtTGG	9	520	NM_021080	DAB1
chr1	56056430	56056453	tcaCTtaTatGaGATAGCTagGG	10	520
chr1	55835576	55835599	ctGCctTggaGGcATAGCTacGG	10	520
chr1	53133873	53133896	GtGggtTattGGaATAGCTGgGG	9	520
chr1	51702485	51702508	cAGtccgaCcGGGcTAGCTtTGG	9	520	NM_014372	RNF11
chr1	50476174	50476197	ttttTGcTttaGGATAGCTtTGG	9	520	NM_032785	AGBL4
chr1	47712256	47712279	acaCcagTtGGtGATAGCTaTGG	9	520
chr1	47011907	47011930	cAtCTcagatGGGAaAGCTGaGG	9	520	NM_001097611	KNCN
chr1	47011907	47011930	cAtCTcagatGGGAaAGCTGaGG	9	520	NR_038403	MKNK1-AS1
chr1	4510093	4510116	aAtgcaTTgcGGGAcAGCTcaGG	10	520
chr1	44976018	44976041	actgTGccCtGGGgTAGCTGaGG	9	520	NM_018150	RNF220
chr1	43778278	43778301	GcaagGcgCaaGGATAGCTGgGG	9	520	NM_005424	TIE1
chr1	42768170	42768193	tgGggGgcaGGGGAgAGCTGgGG	9	520	NM_001198852	FOXJ3
chr1	42599589	42599612	ctGCctgcCaGGcATAGCTcaGG	10	520
chr1	38980645	38980668	GgGaaaTagaGGGcTAGCTcTGG	9	520
chr1	37451642	37451665	GgctgGgTgaGGaATAGCTGgGG	9	520	NM_000831	GRIK3
chr1	34727356	34727379	ttGgTGacatGGaATAGCTagGG	10	520
chr1	32803262	32803285	aAGtgaagCtGaGATAGCTGaGG	9	520
chr1	32327724	32327747	ctGacGcagGaGGATAGCTtgGG	10	520
chr1	31042907	31042930	tgcCaGgatGGGGAaAGCTGaGG	9	520
chr1	30171320	30171343	ccttTtcTgGGGGAgAGCTGaGG	9	520
chr1	28713424	28713447	GttgTtcTttGGGAaAGCTtaGG	10	520	NM_001048183	PHACTR4
chr1	27912907	27912930	GgtgatTgCcGGGtTAGCTGTGG	8	520	NM_001029882	AHDC1
chr1	26470278	26470301	ctGagGcagGaGGATAGCTtgGG	10	520
chr1	25051273	25051296	GgGtTccgttGGGAcAGCTtgGG	10	520
chr1	247440617	247440640	GgGgTtgagtGcGATAGCTcaGG	10	520
chr1	246317402	246317425	cAatcaaTCtGGcATAGCTtTGG	9	520	NM_001167740	SMYD3
chr1	241339629	241339652	aAtaatgTCctGGATAGCTtcGG	10	520	NM_001282773	RGS7
chr1	23749202	23749225	atctTtTcaGGGGAcAGCTcTGG	9	520	NM_003196	TCEA3
chr1	2341078	2341101	GcctcGcaCaGGGAaAGCTaTGG	9	520	NM_002617	PEX10
chr1	232313106	232313129	cAaaaGcctGGGGAgAGCTGTGG	8	520
chr1	232089975	232089998	cAGggacaCaGaGATAGCTGTGG	8	520
chr1	230084413	230084436	GtGgctTggctGGATAGCTtTGG	9	520
chr1	22859463	22859486	GgGagtgaCaGGGAaAGCTGgGG	9	520
chr1	223215262	223215285	tAaggaTTtaGGGcTAGCTcTGG	9	520
chr1	221844014	221844037	attgTaTatGGGGAaAGCTtgGG	10	520
chr1	221599438	221599461	aAGggGccaaGGtATAGCTcaGG	10	520
chr1	221148967	221148990	GgGtgagTgaaGGATAGCTGcGG	9	520
chr1	220684004	220684027	GgGacaTaaaGaGATAGCTGgGG	9	520
chr1	218384439	218384462	tActatTatGGGGtTAGCTaTGG	9	520
chr1	216196174	216196197	GcaCaGcagtGGGAgAGCTcaGG	10	520	NM_206933	USH2A
chr1	215139385	215139408	tccCatgTCaGGaATAGCTGTGG	8	520
chr1	214768207	214768230	ccGagGcatGaGGATAGCTtaGG	10	520
chr1	213515249	213515272	GgtaTtaTgtGaGATAGCTtgGG	10	520
chr1	207801495	207801518	ttctTaaTCaGGGAaAGCTGaGG	9	520	NM_000573	CR1
chr1	205290532	205290555	aAGaaGgcgcGGGAgAGCTcgGG	10	520	NM_030952	NUAK2
chr1	204954395	204954418	tgGaTGggaaGGGAcAGCTaTGG	9	520	NM_001160331	NFASC
chr1	203568514	203568537	ctaCTtTcgaGGcATAGCTcTGG	9	520
chr1	20322433	20322456	tgGCcGaataGGaATAGCTccGG	10	520
chr1	202589172	202589195	ccagTccTCaGGGAaAGCTcaGG	10	520	NM_177402	SYT2
chr1	202155610	202155633	tcGgacTgtGGGGAgAGCTGgGG	9	520	NR_002930	PTPRVP
chr1	201187593	201187616	tgGacaTggGGaGATAGCTtgGG	10	520	NM_001164586	IGFN1
chr1	201186408	201186431	agGggccTtGGGGAgAGCTGgGG	9	520	NM_001164586	IGFN1
chr1	198545735	198545758	cAtCctagtGGtGATAGCTtaGG	10	520
chr1	194020196	194020219	tgttTtcTCatGGATAGCTtTGG	9	520
chr1	193868656	193868679	ctatTtTTgtGGGAaAGCTtTGG	9	520
chr1	192887115	192887138	cAtCTacagtaGGATAGCTcTGG	9	520
chr1	191722627	191722650	tAGaaccTgcaGGATAGCTcTGG	9	520
chr1	1912114	1912137	tgctgGTcCtGGGAgAGCTGcGG	9	520	NM_001080484	KIAA1751
chr1	186701996	186702019	aAGgaaTggaGaGATAGCTGgGG	9	520
chr1	18089637	18089660	tgtggGcTCtGGGAcAGCTaTGG	9	520	NM_030812	ACTL8
chr1	180407608	180407631	cAatTGggaaGaGATAGCTaTGG	9	520	NM_032360	ACBD6
chr1	173101486	173101509	tgGtTGaataGGaATAGCTcTGG	9	520
chr1	172420528	172420551	cAGtaGcagaGGcATAGCTGgGG	9	520	NM_139240	C1orf105
chr1	171194864	171194887	ctGagGTgaaaGGATAGCTtgGG	10	520
chr1	171146676	171146699	cctgTtTTttGGGAgAGCTtTGG	9	520
chr1	171012569	171012592	ttttTGgTttaGGATAGCTtTGG	9	520	NM_001163629	MROH9
chr1	168351514	168351537	GtGagaggCtGGGAgAGCTagGG	10	520
chr1	165800857	165800880	GtctTccTtaGGaATAGCTcTGG	9	520	NM_012474	UCK2
chr1	163626946	163626969	cAGaaaTggaGtGATAGCTcaGG	10	520
chr1	16352791	16352814	tgGggtaTgGGGGAgAGCTGgGG	9	520	NM_004070	CLCNKA
chr1	16349514	16349537	GttagcTgCtGGGAcAGCTGgGG	9	520	NM_004070	CLCNKA
chr1	158182816	158182839	GgGagGccgaGGGAgAGCTGaGG	9	520
chr1	156968160	156968183	tAaaTtcctGGGcATAGCTtcGG	10	520	NM_014784	ARHGEF11
chr1	153216932	153216955	tgGagGTggtGGGgTAGCTGTGG	8	520
chr1	152945616	152945639	aAatTGactctGGATAGCTcTGG	9	520
chr1	150647114	150647137	ctGagGcggGaGGATAGCTGaGG	9	520	NM_018178	GOLPH3L
chr1	147667726	147667749	GttaTcTctatGGATAGCTGTGG	8	520	NM_001037501	NBPF8
chr1	146125894	146125917	GttaTcTctatGGATAGCTGTGG	8	520	NR_104217	NBPF25P
chr1	146125894	146125917	GttaTcTctatGGATAGCTGTGG	8	520	NM_001278267	NBPF20
chr1	146125894	146125917	GttaTcTctatGGATAGCTGTGG	8	520	NM_001039703	NBPF10
chr1	14260095	14260118	agaCctTgtGGGcATAGCTaTGG	9	520
chr1	12681670	12681693	tgctgGgTCcaGGATAGCTcTGG	9	520
chr1	12089779	12089802	tcctgGcTCaGGGAgAGCTGTGG	8	520	NM_021933	MIIP
chr1	11895879	11895902	tcGggtTTgaGGGAgAGCTGgGG	9	520	NM_001256959	CLCN6
chr1	117177525	117177548	tctCTccTgtGGGgTAGCTtgGG	10	520	NM_001542	IGSF3
chr1	116634075	116634098	agcCTtgaCaGaGATAGCTGgGG	9	520
chr1	115676278	115676301	ctGggcgTCtGGGgTAGCTGaGG	9	520
chr1	111976722	111976745	actaTcTctGGGGAaAGCTtgGG	10	520
chr1	111834734	111834757	ctcaaGTcCttGGATAGCTGaGG	9	520	NM_021797	CHIA
chr1	110297412	110297435	actgTcTgtGGGaATAGCTcTGG	9	520	NM_139053	EPS8L3
chr1	110063119	110063142	GtGggGccaaGGGgTAGCTGgGG	9	520
chr1	1052743	1052766	aAcagtaTtGGGGAcAGCTGgGG	9	520
chr1	103263294	103263317	ctGCatgaCtGGaATAGCTcaGG	10	520
chr1	101405903	101405926	agaaTaTTaaGGGgTAGCTGTGG	8	520	NM_001144884	SLC30A7
chr1	101405903	101405926	agaaTaTTaaGGGgTAGCTGTGG	8	520	NM_133496	SLC30A7
chr1	101373652	101373675	GcaCcGgaaaGGGAgAGCTcaGG	10	520	NM_001144884	SLC30A7
chr1	101373652	101373675	GcaCcGgaaaGGGAgAGCTcaGG	10	520	NM_133496	SLC30A7
chr1	101324704	101324727	atcCTagTaaGtGATAGCTaTGG	9	520
chr1	26131515	26131538	GcaggGggtGGGGgTAGCTGgGG	9	519.082	NM_206926	SEPN1
chr1	151800825	151800848	GgcCctgatGGGcATAGCTtTGG	9	519.082
chr1	33638054	33638077	agGCcagctGGGGcTAGCTagGG	10	518.856	NM_018207	TRIM62
chr1	26866335	26866358	tccagcTcCGGaGATAGCTGgGG	9	518.856	NM_002953	RPS6KA1
chr1	33909163	33909186	GgcagGccaGtGGATAGCTGaGG	9	518.404
chr1	202169962	202169985	acatgGTggGGGGAgAGCTcaGG	10	518.404	NM_001017403	LGR6
chr1	161964395	161964418	cctggcTTtGGGaATAGCTcaGG	10	518.404	NM_001297713	OLFML2B
chr1	46898778	46898801	tctCTGaagcGGGcTAGCTGgGG	9	518.178
chr1	195934951	195934974	tcatccTTgGaGGATAGCTaTGG	9	518.178
chr1	21503404	21503427	GgaCTtTTtcGGaATgGCTcgGG	9	518.024
chr1	5913817	5913840	tgagaGTctGGGGAaAGCTacGG	10	517.952
chr1	50737523	50737546	GtGggagcgGGaGATAGCTaTGG	9	517.952
chr1	204615609	204615632	GgcagacTCtGGGAgAGCTGgGG	9	517.952	NM_006338	LRRN2
chr1	94090198	94090221	tgaacaTTtGGaGATAGCTcaGG	10	517.726	NM_003567	BCAR3
chr1	812630	812653	GAtagaagCcGGGAgAGCTGTGG	8	517.726
chr1	27736614	27736637	GAGCTGgTgGtGGATgGCTtgGG	6	517.726	NM_006990	WASF2
chr1	2309468	2309491	GgcacGggtGGGGcTAGCTcTGG	9	517.726	NM_024848	MORN1
chr1	2309468	2309491	GgcacGggtGGGGcTAGCTcTGG	9	517.726	NM_001301060	MORN1
chr1	2309468	2309491	GgcacGggtGGGGcTAGCTcTGG	9	517.726	NR_125361	MORN1
chr1	228564418	228564441	GgGagacgtGGGGAgAGCTGgGG	9	517.726
chr1	167408460	167408483	GgtCgcagaGGtGATAGCTagGG	10	517.726	NM_000734	CD247
chr1	165275328	165275351	atttaGTgtGGGGAgAGCTtaGG	10	517.726	NM_001174069	LMX1A
chr1	165096182	165096205	atcaTGTctcGGGtTAGCTtaGG	10	517.726
chr1	150075848	150075871	tgatgGTcaGaGGATAGCTaTGG	9	517.726	NM_007259	VPS45
chr1	150075848	150075871	tgatgGTcaGaGGATAGCTaTGG	9	517.726	NR_103998	VPS45
chr1	112192009	112192032	accagcTTCtGGGAcAGCTtgGG	10	517.726	NM_002884	RAP1A
chr1	112192009	112192032	accagcTTCtGGGAcAGCTtgGG	10	517.726	NM_001291896	RAP1A
chr1	106732588	106732611	GAtaccacCaGGGgTAGCTaTGG	9	517.726
chr1	95096549	95096572	GctaaGaatGGGGcTAGCTtTGG	9	517.5
chr1	94507756	94507779	tAGagcaagGGGGAaAGCTcTGG	9	517.5	NM_000350	ABCA4
chr1	91445956	91445979	tcagcaTTCtGGcATAGCTacGG	10	517.5	NM_201269	ZNF644
chr1	8501196	8501219	GgtgTGacgaGGGcTAGCTtaGG	10	517.5	NM_001042681	RERE
chr1	77283290	77283313	GctgctcTCaGtGATAGCTGgGG	9	517.5
chr1	74136149	74136172	GgctTGaagtcGGATAGCTcTGG	9	517.5
chr1	72427346	72427369	GAatTaaaaaGtGATAGCTcTGG	9	517.5	NM_173808	NEGR1
chr1	7202895	7202918	ttGCTtaaaaGGaATAGCTaaGG	10	517.5	NM_015215	CAMTA1
chr1	68103941	68103964	tgtCTGggttaGGATAGCTagGG	10	517.5
chr1	67256094	67256117	GAaggGggatGGGAaAGCTtgGG	10	517.5
chr1	63414538	63414561	attagaTTgGGaGATAGCTtaGG	10	517.5
chr1	60895922	60895945	GAatcaTgaaGaGATAGCTaTGG	9	517.5
chr1	55375084	55375107	tAGtgtggtGGaGATAGCTGgGG	9	517.5
chr1	54752758	54752781	tttgTGagtGaGGATAGCTGgGG	9	517.5	NM_018070	SSBP3
chr1	54717033	54717056	tAGgaaaaaGGGGAcAGCTGaGG	9	517.5	NM_018070	SSBP3
chr1	52705866	52705889	acaaaaTTtGGGGAgAGCTaaGG	10	517.5	NM_007324	ZFYVE9
chr1	5110903	5110926	tAGtgtggtGGaGATAGCTGgGG	9	517.5
chr1	50542616	50542639	tctgTGagaGGGGAaAGCTaaGG	10	517.5	NM_001144777	ELAVL4
chr1	48758158	48758181	GtcaaGactGGGGAgAGCTagGG	10	517.5
chr1	45545786	45545809	GAcaccagCtGGGgTAGCTGaGG	9	517.5	NM_020883	ZSWIM5
chr1	4245312	4245335	GgatgagTCaGGGAgAGCTGgGG	9	517.5
chr1	4242798	4242821	tAGtgtggtGGaGATAGCTGgGG	9	517.5
chr1	38378486	38378509	tAGtgtggtGGaGATAGCTGgGG	9	517.5	NM_005540	INPP5B
chr1	36648661	36648684	GAGCTGgTgGGtGATgGCTGaGG	5	517.5
chr1	35703680	35703703	ctaagGTagGaGGATAGCTagGG	10	517.5
chr1	35599943	35599966	GgatgagTCaGGGAgAGCTagGG	10	517.5
chr1	3492878	3492901	GgGCcaaggaGGGAgAGCTGgGG	9	517.5	NM_001409	MEGF6
chr1	3462708	3462731	GtGggagatGGGGAcAGCTtgGG	10	517.5	NM_001409	MEGF6
chr1	34293136	34293159	GAaggaggCaGGGAgAGCTGgGG	9	517.5	NM_001281956	CSMD2
chr1	31799583	31799606	aAGCctcagaGGGAgAGCTcaGG	10	517.5	NM_001282569	ZCCHC17
chr1	30680927	30680950	cAGtgtggtGGtGATAGCTGgGG	9	517.5
chr1	30543293	30543316	GAGCTGcTCtGGGAcAGCaagGG	6	517.5
chr1	28459835	28459858	tcaagGTggGaGGATAGCTtgGG	10	517.5
chr1	2700516	2700539	GccagGactGGGGAcAGCTGgGG	9	517.5	NM_001242672	TTC34
chr1	25992723	25992746	GtttccTggGtGGATAGCTaTGG	9	517.5	NM_020379	MAN1C1
chr1	25465645	25465668	agGCaaccaGGGGAgAGCTtTGG	9	517.5
chr1	25290582	25290605	GcaactTctGGGGAgAGCTGTGG	8	517.5	NM_001031680	RUNX3
chr1	247695371	247695394	GcttTGccttGGGcTAGCTtTGG	9	517.5	NM_198074	OR2C3
chr1	247695371	247695394	GcttTGccttGGGcTAGCTtTGG	9	517.5	NM_001281834	GCSAML
chr1	247695371	247695394	GcttTGccttGGGcTAGCTtTGG	9	517.5	NM_001281837	GCSAML
chr1	246956791	246956814	GgaggGggaGGGGtTAGCTGaGG	9	517.5
chr1	243236770	243236793	cccagGTatGGGGAcAGCTGaGG	9	517.5	NR_029401	LINC01347
chr1	238980157	238980180	GAcacccTgatGGATAGCTGgGG	9	517.5
chr1	238660811	238660834	tActatcaCGaGGATAGCTcaGG	10	517.5
chr1	237093220	237093243	GAGCTGTgCaGGGcTAGCaGaGG	5	517.5
chr1	23325038	23325061	tAGtgtggtGGaGATAGCTGgGG	9	517.5
chr1	230742609	230742632	tAGtgtggtGGaGATAGCTGgGG	9	517.5
chr1	228813367	228813390	tAGtgtggtGGaGATAGCTGcGG	9	517.5	NR_037962	RHOU
chr1	224021830	224021853	GgGagaacaGGGGgTAGCTcaGG	10	517.5	NM_005426	TP53BP2
chr1	221650161	221650184	GAttgGggacaGGATAGCTcTGG	9	517.5
chr1	219260836	219260859	GtataaaTCaGGaATAGCTtaGG	10	517.5	NR_038845	LYPLAL1-AS1
chr1	219007871	219007894	GgagaccTgGGaGATAGCTtTGG	9	517.5
chr1	216752164	216752187	cAGgcaactGtGGATAGCTcaGG	10	517.5	NM_001134285	ESRRG
chr1	216323748	216323771	cAGtgtggtGGaGATAGCTGgGG	9	517.5	NM_206933	USH2A
chr1	215822091	215822114	GccaTGccttcGGATAGCTGTGG	8	517.5	NM_206933	USH2A
chr1	214988388	214988411	GcatgGcctGGGGAcAGCTGTGG	8	517.5
chr1	213019073	213019096	cAGtgtggtGGaGATAGCTGgGG	9	517.5	NM_001024601	SPATA45
chr1	212216114	212216137	cttCTGgggaGGtATAGCTtTGG	9	517.5	NM_016448	DTL
chr1	208557552	208557575	agctgcTTCatGGATAGCTcaGG	10	517.5
chr1	208206036	208206059	tcaacaTTtGGGGgTAGCTGgGG	9	517.5	NM_025179	PLXNA2
chr1	205854746	205854769	tAGtgtggtGGaGATAGCTGgGG	9	517.5	NR_046097	LOC284581
chr1	205843124	205843147	tAGtgtggtGGaGATAGCTGaGG	9	517.5	NR_046097	LOC284581
chr1	201388519	201388542	GgaaaGgaaGGGGAcAGCTGaGG	9	517.5	NM_003281	TNNI1
chr1	201036851	201036874	tcaCTGggtaGaGATAGCTagGG	10	517.5	NM_000069	CACNA1S
chr1	200793132	200793155	GAGCTtTTtGGGGtTgGCTtTGG	5	517.5	NM_203459	CAMSAP2
chr1	200092116	200092139	ccagcaTTtGGGGcTAGCTGaGG	9	517.5	NM_003822	NR5A2
chr1	200092116	200092139	ccagcaTTtGGGGcTAGCTGaGG	9	517.5	NM_001276464	NR5A2
chr1	187397955	187397978	GAtgaacTtctGGATAGCTtcGG	10	517.5
chr1	187113960	187113983	GActccTcttGGcATAGCTcaGG	10	517.5
chr1	181816358	181816381	ccataGTcaGGGcATAGCTaaGG	10	517.5
chr1	173558579	173558602	ctcagcTTCtGGaATAGCTGgGG	9	517.5	NM_178527	SLC9C2
chr1	17331715	17331738	atGCTcagatGGGAaAGCTGaGG	9	517.5	NM_022089	ATP13A2
chr1	170497958	170497981	GAcagcaTttGGGAaAGCTcTGG	9	517.5
chr1	169656327	169656350	tAGtgtggtGGaGATAGCTGgGG	9	517.5
chr1	168475153	168475176	tctgctTTtGGaGATAGCTcTGG	9	517.5
chr1	159016958	159016981	acctgGgcCGGGGgTAGCTtgGG	10	517.5	NM_005531	IFI16
chr1	157653623	157653646	GttggcaTCaGGGAcAGCTcTGG	9	517.5	NM_052939	FCRL3
chr1	15335585	15335608	cccCTGggtaGGGcTAGCTaaGG	10	517.5	NM_015209	KAZN
chr1	15335585	15335608	cccCTGggtaGGGcTAGCTaaGG	10	517.5	NM_001018000	KAZN
chr1	15335585	15335608	cccCTGggtaGGGcTAGCTaaGG	10	517.5	NM_001018001	KAZN
chr1	15335585	15335608	cccCTGggtaGGGcTAGCTaaGG	10	517.5	NM_001017999	KAZN
chr1	152850613	152850636	GcatgcTTatGGGtTAGCTagGG	10	517.5
chr1	152336905	152336928	GgaagGaatGtGGATAGCTtTGG	9	517.5	NR_103779	FLG-AS1
chr1	152336905	152336928	GgaagGaatGtGGATAGCTtTGG	9	517.5	NR_103778	FLG-AS1
chr1	148950782	148950805	GgGtctgctGGGGAaAGCTGgGG	9	517.5	NR_027355	LOC645166
chr1	148950782	148950805	GgGtctgctGGGGAaAGCTGgGG	9	517.5	NR_027354	LOC645166
chr1	148950782	148950805	GgGtctgctGGGGAaAGCTGgGG	9	517.5	NR_104217	NBPF25P
chr1	14705394	14705417	GAcaacagCtGGGAcAGCTaaGG	10	517.5
chr1	14450819	14450842	GtcaTcacaGGGGcTAGCTtcGG	10	517.5
chr1	14253329	14253352	GgctTcaaaGGGaATAGCTagGG	10	517.5
chr1	12340441	12340464	agtCTGagaaGGGAaAGCTtTGG	9	517.5	NM_018156	VPS13D
chr1	1175992	1176015	GgGCTGgTCGGGGgTgGCTGgGG	5	517.5
chr1	1168891	1168914	GAGCcGgTCGGGGAcAGCacgGG	6	517.5	NM_080605	B3GALT6
chr1	116616919	116616942	GAttTaaatatGGATAGCTtTGG	9	517.5
chr1	116052797	116052820	tAGtgtggtGGaGATAGCTGgGG	9	517.5
chr1	114574042	114574065	tAGtgtggtGGaGATAGCTGgGG	9	517.5
chr1	113265138	113265161	tctCTGgggcGGGAcAGCTGgGG	9	517.5	NM_182759	FAM19A3
chr1	112793774	112793797	GgcaaGggaGGGGAcAGCTcTGG	9	517.5
chr1	110648391	110648414	GAcagagTgaGtGATAGCTGTGG	8	517.5
chr1	110592666	110592689	GgcggGggaGGaGATAGCTcaGG	10	517.5	NM_001270768	STRIP1
chr1	110592666	110592689	GgcggGggaGGaGATAGCTcaGG	10	517.5	NM_033088	STRIP1
chr1	110466876	110466899	tgcagGTggGGGGAcAGCTtgGG	10	517.5	NM_000757	CSF1
chr1	11013164	11013187	tctgaaTTtGGGGcTAGCTGTGG	8	517.5	NM_001170754	C1orf127
chr1	105144351	105144374	tAGtgtggtGGaGATAGCTGgGG	9	517.5
chr1	104928999	104929022	tAGtgtggtGGaGATAGCTGgGG	9	517.5
chr1	102064947	102064970	tAGtgtggtGGaGATAGCTGgGG	9	517.5
chr1	144932517	144932540	GgGCgGggCcGGGAaAGgTGaGG	8	517.36	NM_001198834	PDE4DIP
chr1	144932517	144932540	GgGCgGggCcGGGAaAGgTGaGG	8	517.36	NM_001002812	PDE4DIP
chr1	144932517	144932540	GgGCgGggCcGGGAaAGgTGaGG	8	517.36	NM_001278267	NBPF20
chr1	6403573	6403596	GAGtaGggCaGGGtTtGCTGgGG	8	516.894	NM_007274	ACOT7
chr1	62787363	62787386	GAtCTGaaCtGGGAcAGCctgGG	8	516.272
chr1	2244805	2244828	GAGtgtccttGGGAcAGCTGcGG	9	516.13
chr1	224544536	224544559	GccCTtgcCGGGGcTgGCTGaGG	8	515.75	NM_014184	CNIH4
chr1	94152175	94152198	GAcagacctGGGGtTAGCTtTGG	9	515.678
chr1	69281204	69281227	GAagatactGGGGAcAGCTGTGG	8	515.678
chr1	2340599	2340622	GgaggtggCGGGGAcAGCTagGG	10	515.452	NM_002617	PEX10
chr1	201975057	201975080	GcctgtagCGGGGAgAGCTGTGG	8	515.226	NM_020216	RNPEP
chr1	6562976	6562999	GccggcccCGGGGAgAGCTGgGG	9	515
chr1	223722263	223722286	GAtagtgatGGGGAgAGCTtgGG	10	515	NM_001143962	CAPN8
chr1	163472849	163472872	GAaaataaaGGtGATAGCTGgGG	9	515
chr1	11588862	11588885	GtctctgaCGGGGcTAGCTtTGG	9	515	NM_020780	PTCHD2
chr1	111110444	111110467	GAGaacgaaaGaGATAGCTtTGG	9	515
chr1	3710413	3710436	GgGtTtTTCaaGGATAGtTtgGG	8	514.93	NM_020710	LRRC47
chr1	6480170	6480193	cAGgTGcTCGGGGAaAaCTGgGG	6	514.52
chr1	154297250	154297273	atGCTGgatGGGGAcgGCTGcGG	8	513.942	NM_080429	AQP10
chr1	154378397	154378420	GgGCatTcCGGGGAgcGCTccGG	8	513.786	NM_000565	IL6R
chr1	44867745	44867768	cAttgtgTtttGGATAGCTGaGG	10	512.712
chr1	94582956	94582979	tgGagcacCtGGGAcAGCTGTGG	9	512.034	NM_000350	ABCA4
chr1	23175087	23175110	tttaTGgcttGGGtTAGCTGaGG	10	511.568	NM_017449	EPHB2
chr1	19660719	19660742	agtaaGTgaaGGGAaAGCTGaGG	10	511.116
chr1	48701870	48701893	GAGtTGgTtGGGaATAcCTtgGG	7	510.904	NM_001135181	SLC5A9
chr1	37541264	37541287	ctcCcaggCaGGGAgAGCTGgGG	10	510.904
chr1	33185921	33185944	cgtggGgaCaGGGcTAGCTGaGG	10	510.904
chr1	26086090	26086113	tgGgaGccatGGGgTAGCTGTGG	9	510.678	NM_020379	MAN1C1
chr1	117142291	117142314	agcCatTggaGGGAaAGCTGTGG	9	510.678	NM_001542	IGSF3
chr1	247134679	247134702	GtcagGcctccGGATAGCTGTGG	9	510.664	NR_037894	ZNF670-ZNF695
chr1	7779935	7779958	tgcCctggCaGGGAgAGCTGaGG	10	510.452	NM_015215	CAMTA1
chr1	56500868	56500891	atGaaGgcttGGGAcAGCTGTGG	9	510.452
chr1	32127393	32127416	cctCcaTcttaGGATAGCTGgGG	10	510.452	NM_001856	COL16A1
chr1	23578164	23578187	tAcCTGTTCtGGGAcAGCcaTGG	6	510.452
chr1	229128352	229128375	aAatgtaaCaGGaATAGCTGgGG	10	510.452
chr1	111750306	111750329	attCcaTataGaGATAGCTGaGG	10	510.452
chr1	9948714	9948737	cActgGaggaGGGcTAGCTGTGG	9	510.226	NM_020248	CTNNBIP1
chr1	60071416	60071439	agagaGaaCcGGGgTAGCTGaGG	10	510.226	NM_001244714	FGGY
chr1	60071416	60071439	agagaGaaCcGGGgTAGCTGaGG	10	510.226	NM_001278224	FGGY
chr1	60071416	60071439	agagaGaaCcGGGgTAGCTGaGG	10	510.226	NM_018291	FGGY
chr1	60071416	60071439	agagaGaaCcGGGgTAGCTGaGG	10	510.226	NR_103473	FGGY
chr1	55285421	55285444	agGgaGggtaGGGAaAGCTGaGG	10	510.226	NM_152607	C1orf177
chr1	236897483	236897506	GgGCTcTTCtGGGtTAGCctTGG	6	510.226	NM_001278343	ACTN2
chr1	232739399	232739422	tcagaGgTgtGGGAgAGCTGgGG	10	510.226
chr1	231158252	231158275	tgGtgtgcCcGGGAaAGCTGgGG	10	510.226	NM_198552	FAM89A
chr1	19328504	19328527	agcagGaaCtGGGAgAGCTGTGG	9	510.226
chr1	183153842	183153865	ctGggtgTtaGGaATAGCTGgGG	10	510.226
chr1	160242031	160242054	tgcaaGcaCtGGGAcAGCTGaGG	10	510.226
chr1	98290548	98290571	agGtgacTgtGaGATAGCTGaGG	10	510	NM_000110	DPYD
chr1	98290548	98290571	agGtgacTgtGaGATAGCTGaGG	10	510	NM_001160301	DPYD
chr1	98060011	98060034	aAttaaTgtaGGaATAGCTGTGG	9	510	NM_000110	DPYD
chr1	96192282	96192305	agcCatggCtGGGAcAGCTGaGG	10	510
chr1	86900313	86900336	tccCatTcatGGGAaAGCTGTGG	9	510	NM_006536	CLCA2
chr1	85634189	85634212	ctctccTaCaGGcATAGCTGaGG	10	510	NM_032184	SYDE2
chr1	84081232	84081255	tgcagcTgCtGGGAgAGCTGgGG	10	510	NR_119375	LOC101927587
chr1	67815058	67815081	aAcggagTgaGaGATAGCTGaGG	10	510	NM_001258216	IL12RB2
chr1	57226745	57226768	tAGCaGTTgGaGGATtGCTGaGG	6	510	NM_001004303	C1orf168
chr1	55340903	55340926	agtgTcagCaGGGAgAGCTGTGG	9	510	NM_014762	DHCR24
chr1	52610425	52610448	agagccTcCtGtGATAGCTGTGG	9	510	NM_007324	ZFYVE9
chr1	47004751	47004774	tgGgcagcCtGGGAgAGCTGgGG	10	510	NR_038403	MKNK1-AS1
chr1	44380567	44380590	cAagaccTtaGGcATAGCTGaGG	10	510	NM_001270463	ST3GAL3
chr1	43898522	43898545	GgGCTGTaCtGGGAaAGgTcTGG	6	510	NM_015284	SZT2
chr1	38624358	38624381	cAcCatacatGGGAcAGCTGaGG	10	510
chr1	3031831	3031854	cccCacTgatGGGAcAGCTGgGG	10	510	NM_199454	PRDM16
chr1	28467485	28467508	cccagcTaCtGGGgTAGCTGgGG	10	510
chr1	26190247	26190270	tctggcTgCaGaGATAGCTGaGG	10	510	NM_178422	PAQR7
chr1	245584635	245584658	aAtagccTgaGaGATAGCTGaGG	10	510	NM_018012	KIF26B
chr1	240033985	240034008	ttGtatTcatGGaATAGCTGaGG	10	510	NM_000740	CHRM3
chr1	239008974	239008997	cccagcTgCtGGGAaAGCTGaGG	10	510
chr1	237680195	237680218	GAcCaGTTaGGaGATgGCTaTGG	6	510	NM_001035	RYR2
chr1	232198359	232198382	cccagcTaCtGGGgTAGCTGaGG	10	510
chr1	230145210	230145233	tgagaGaaCaGaGATAGCTGgGG	10	510
chr1	225904538	225904561	ctGgaGgaaaGGGAaAGCTGaGG	10	510
chr1	225519880	225519903	aAcaTcccttGaGATAGCTGaGG	10	510	NM_001373	DNAH14
chr1	22486664	22486687	agagTtgcCcGGGAaAGCTGcGG	10	510
chr1	223999995	224000018	tttaTagTacGGGtTAGCTGaGG	10	510	NM_005426	TP53BP2
chr1	206204962	206204985	actCatTattGGGAcAGCTGgGG	10	510
chr1	205090251	205090274	tgGtatTctaGGGgTAGCTGaGG	10	510	NM_001193273	RBBP5
chr1	202586213	202586236	aAcCcagggaGGGAaAGCTGaGG	10	510	NM_177402	SYT2
chr1	197546616	197546639	GAGgTtTTgGGGGAaAGgTtTGG	6	510	NM_001195215	DENND1B
chr1	197546616	197546639	GAGgTtTTgGGGGAaAGgTtTGG	6	510	NM_144977	DENND1B
chr1	190477221	190477244	ttctTcTataGGGAgAGCTGTGG	9	510
chr1	18709769	18709792	tgGtgtcTgaGaGATAGCTGaGG	10	510
chr1	181749776	181749799	agcCgcaTgtGGGAgAGCTGgGG	10	510	NM_000721	CACNA1E
chr1	161459071	161459094	GAGaTtTTCaGGGAcAGaTagGG	7	510
chr1	161332148	161332171	actCcagaCtGGtATAGCTGgGG	10	510	NM_003001	SDHC
chr1	161319813	161319836	cctagcTaCtGGGAaAGCTGaGG	10	510	NM_003001	SDHC
chr1	161240546	161240569	cccagcTaCtGGGgTAGCTGaGG	10	510	NM_001102566	PCP4L1
chr1	157159171	157159194	tctggGaaCcGGGAgAGCTGaGG	10	510
chr1	157159115	157159138	ttaggGaaCtGaGATAGCTGaGG	10	510
chr1	15227628	15227651	aAaCTGgTCGGGGAcAaCTGgGG	6	510	NM_015209	KAZN
chr1	147176979	147177002	cccagcTaCtGGGAaAGCTGaGG	10	510
chr1	146990724	146990747	tAatctccCaGGcATAGCTGgGG	10	510
chr1	11370838	11370861	tAttccTcaatGGATAGCTGaGG	10	510
chr1	106300392	106300415	tgGggaTgacGGGgTAGCTGgGG	10	510
chr1	104503606	104503629	ctGagaTggtGGGAgAGCTGaGG	10	510
chr1	101689192	101689215	agctaGggCtGaGATAGCTGaGG	10	510
chr1	15513611	15513634	acaCTcccactGGATAGCTGTGG	9	509.76	NM_001136217	TMEM51
chr1	15513611	15513634	acaCTcccactGGATAGCTGTGG	9	509.76	NM_001136218	TMEM51
chr1	242225880	242225903	GgtagaagCtGGcATAGCTGTGG	9	509.534
chr1	25830454	25830477	tgGCaGcTgGGGGgTgGCTtTGG	8	509.45
chr1	237034105	237034128	cttgaaaTaGGGGAgAGCTGgGG	10	509.308	NM_000254	MTR
chr1	80776572	80776595	tcGtgccctGGGGtTAGCTGaGG	10	509.082
chr1	41970649	41970672	ctagaGacaGGGGAgAGCTGgGG	10	509.082
chr1	2722458	2722481	atGCctcggcGGGAaAGCTGgGG	10	508.856
chr1	27831117	27831140	agGCcGgTgGGGGcTgGCTcgGG	9	508.772
chr1	38604751	38604774	agtCTtccgaGGGAaAGCTGgGG	10	508.63
chr1	17340521	17340544	cAtCTGcTtGGGGtTAcCTtTGG	7	508.602
chr1	41787111	41787134	atcggaaTCaGGGAcAGCTGcGG	10	508.404
chr1	25231959	25231982	GtGCTGTggGGGGcTAGCgagGG	7	508.404	NM_001031680	RUNX3
chr1	204387115	204387138	GAttTGTTCaGGGAaAGaTGaGG	6	508.404
chr1	18176024	18176047	GAGCTGggCctGGATAGaTGaGG	6	508.404
chr1	1234568	1234591	cgGCTGTgaGGGGcTgGCTccGG	8	508.348	NM_030649	ACAP3
chr1	50655632	50655655	accagGgatGGGGAgAGCTGaGG	10	508.178	NM_001144777	ELAVL4
chr1	50655632	50655655	accagGgatGGGGAgAGCTGaGG	10	508.178	NM_001144776	ELAVL4
chr1	50655632	50655655	accagGgatGGGGAgAGCTGaGG	10	508.178	NM_001144775	ELAVL4
chr1	50655632	50655655	accagGgatGGGGAgAGCTGaGG	10	508.178	NM_001144774	ELAVL4
chr1	50655632	50655655	accagGgatGGGGAgAGCTGaGG	10	508.178	NM_001294348	ELAVL4
chr1	108673807	108673830	aAGtgcagaaGGGAgAGCTGgGG	10	508.178
chr1	43889846	43889869	GgGgatgagaGaGATAGCTGgGG	10	507.952	NM_015284	SZT2
chr1	177471898	177471921	ctttgtTatGGGGAaAGCTGTGG	9	507.952
chr1	115758752	115758775	tttggGggaGGGGAaAGCTGaGG	10	507.952
chr1	93811421	93811444	GgGagGgagGGGGAaAtCTGaGG	9	507.798
chr1	220267301	220267324	cAcggGggCGGGGAaAGgTGgGG	9	507.798	NR_002753	RNU5F-1
chr1	229939213	229939236	GctagGggaaGGGAgAGCTGgGG	10	507.726
chr1	229021797	229021820	GcaCaagggtGGGAaAGCTGcGG	10	507.726
chr1	177247749	177247772	ccagaacTgGGaGATAGCTGTGG	9	507.726	NM_021165	BRINP2
chr1	156380197	156380220	GAGCTtTctGGGGAgAGaTGTGG	5	507.726	NM_006365	C1orf61
chr1	96319133	96319156	GcctaGgaaaGGGAaAGCTGaGG	10	507.5
chr1	95785998	95786021	GgaaaGaaatGGGAaAGCTGaGG	10	507.5
chr1	9165736	9165759	GtGCTGTgtGGGGAcAGCgagGG	7	507.5	NM_024980	GPR157
chr1	87617889	87617912	GccCTGcTCGGGGAcAcCTaaGG	7	507.5	NR_026989	LINC01140
chr1	86470728	86470751	atctgcTgaGGtGATAGCTGaGG	10	507.5	NM_152890	COL24A1
chr1	78348896	78348919	GgaCgGTTCGGGGgTgGCTGTGG	5	507.5	NR_103535	NEXN-AS1
chr1	61703441	61703464	ttttataTCtGGGAaAGCTGaGG	10	507.5	NM_001145511	NFIA
chr1	61703441	61703464	ttttataTCtGGGAaAGCTGaGG	10	507.5	NM_001145512	NFIA
chr1	61703441	61703464	ttttataTCtGGGAaAGCTGaGG	10	507.5	NM_005595	NFIA
chr1	61395636	61395659	GgcacagcCaGGaATAGCTGcGG	10	507.5
chr1	56537310	56537333	acttgtTgaGGaGATAGCTGTGG	9	507.5
chr1	55324018	55324041	GgctgccTgtGGGtTAGCTGaGG	10	507.5	NM_014762	DHCR24
chr1	5508961	5508984	GtGgcaccatGGGAcAGCTGgGG	10	507.5
chr1	53836526	53836549	acctgGcgtGGGtATAGCTGgGG	10	507.5
chr1	5207606	5207629	agatgacTaGGaGATAGCTGgGG	10	507.5
chr1	51971196	51971219	atatgGgagGGtGATAGCTGaGG	10	507.5	NM_001981	EPS15
chr1	4690761	4690784	ttctTGgggtGGGAgAGCTGaGG	10	507.5
chr1	41461178	41461201	agctaacTgGGGGgTAGCTGaGG	10	507.5	NR_125440	CTPS1
chr1	41461178	41461201	agctaacTgGGGGgTAGCTGaGG	10	507.5	NM_001301237	CTPS1
chr1	40534963	40534986	GgGggaagtaGGGtTAGCTGTGG	9	507.5	NM_006367	CAP1
chr1	38602479	38602502	agtCTtcagaGGGAaAGCTGgGG	10	507.5
chr1	3817728	3817751	cgcaacgTgGGGGAcAGCTGaGG	10	507.5	NR_024455	LINC01134
chr1	37635610	37635633	ctctgccTCaGGGAcAGCTGTGG	9	507.5
chr1	37140124	37140147	tAcacagcaGGGcATAGCTGgGG	10	507.5
chr1	36825526	36825549	agcaacTgtGGGGAaAGCTGgGG	10	507.5	NM_032017	STK40
chr1	31742278	31742301	ccaaTaactGGGGcTAGCTGaGG	10	507.5	NM_004814	SNRNP40
chr1	2888392	2888415	GttCTGTcCGGGGgTAGCccTGG	6	507.5
chr1	26679225	26679248	aAGagaagtaGGGtTAGCTGgGG	10	507.5	NM_001039775	AIM1L
chr1	2451139	2451162	GAGCaGTTgtGGGAaAGCaaTGG	6	507.5	NM_018216	PANK4
chr1	242287110	242287133	GtaacaTctctGGATAGCTGTGG	9	507.5	NM_001195811	PLD5
chr1	240536601	240536624	GctgaaTattGGGgTAGCTGTGG	9	507.5	NM_020066	FMN2
chr1	234156726	234156749	GccgcaTaaaGGcATAGCTGcGG	10	507.5	NM_173508	SLC35F3
chr1	22894366	22894389	cAGagtgaaaGGGAaAGCTGTGG	9	507.5	NM_020526	EPHA8
chr1	227923433	227923456	GgGacccagaGGGAgAGCTGgGG	10	507.5	NM_053052	SNAP47
chr1	225961053	225961076	ttcaacTctGGGGtTAGCTGTGG	9	507.5
chr1	224444636	224444659	tttgaGccgGGtGATAGCTGTGG	9	507.5	NM_001243146	NVL
chr1	223919760	223919783	GAGtTGTaaGGaGATAGgTGTGG	5	507.5	NM_001146068	CAPN2
chr1	223919760	223919783	GAGtTGTaaGGaGATAGgTGTGG	5	507.5	NM_001748	CAPN2
chr1	220466764	220466787	GgcaccagCaGGGAcAGCTGaGG	10	507.5
chr1	216915531	216915554	tAagatggtGGGaATAGCTGaGG	10	507.5	NM_001134285	ESRRG
chr1	214084704	214084727	GgtagaTgttGGcATAGCTGaGG	10	507.5
chr1	213940330	213940353	tcaaTGgaactGGATAGCTGaGG	10	507.5
chr1	212734959	212734982	ctttTGcggaGGGAgAGCTGTGG	9	507.5
chr1	206138608	206138631	GgGggcacgaGGGAcAGCTGaGG	10	507.5	NM_001287385	FAM72C
chr1	204948961	204948984	tgctTtaaaGGGGAgAGCTGTGG	9	507.5	NM_001160331	NFASC
chr1	204117532	204117555	accagaTTgaGGGAgAGCTGgGG	10	507.5	NM_018208	ETNK2
chr1	202205192	202205215	GcagaGggaaGGGAaAGCTGaGG	10	507.5	NM_001017403	LGR6
chr1	202205192	202205215	GcagaGggaaGGGAaAGCTGaGG	10	507.5	NM_021636	LGR6
chr1	202205192	202205215	GcagaGggaaGGGAaAGCTGaGG	10	507.5	NM_001017404	LGR6
chr1	201274969	201274992	atcaTGaagaGGGAaAGCTGaGG	10	507.5	NM_000299	PKP1
chr1	197647028	197647051	atcaTGagtaGaGATAGCTGaGG	10	507.5	NM_001195215	DENND1B
chr1	197647028	197647051	atcaTGagtaGaGATAGCTGaGG	10	507.5	NM_144977	DENND1B
chr1	195662365	195662388	atatgtTTttaGGATAGCTGTGG	9	507.5
chr1	194320847	194320870	GAGCaaTTCaGGcATAaCTaTGG	6	507.5
chr1	187073417	187073440	GcttcGagttGaGATAGCTGaGG	10	507.5
chr1	1826249	1826272	cAGCTGacCGGGtATgGCTcTGG	6	507.5
chr1	181210176	181210199	GtGCTGTgaGGGGAgAGCaGaGG	6	507.5
chr1	181042175	181042198	tgGggacaaGGGGAgAGCTGgGG	10	507.5
chr1	181030386	181030409	tgctatTTgtGGGtTAGCTGaGG	10	507.5	NM_001531	MR1
chr1	180938199	180938222	tgctatTTgtGGGtTAGCTGaGG	10	507.5
chr1	180216654	180216677	GctaaaTgtcaGGATAGCTGaGG	10	507.5	NM_033343	LHX4
chr1	178396789	178396812	ctcactaTtGGGGAaAGCTGgGG	10	507.5	NM_004841	RASAL2
chr1	178396789	178396812	ctcactaTtGGGGAaAGCTGgGG	10	507.5	NM_170692	RASAL2
chr1	168460197	168460220	GAGgTGTggGGaGATAaCTcaGG	7	507.5
chr1	165424387	165424410	ctcagccTCtGGGgTAGCTGaGG	10	507.5
chr1	161967171	161967194	tgagaGcagGGGaATAGCTGgGG	10	507.5	NM_001297713	OLFML2B
chr1	154951100	154951123	atctgagTgGGtGATAGCTGgGG	10	507.5	NM_001826	CKS1B
chr1	14412845	14412868	GtcCTGTTgGGGGAgAcCTGgGG	6	507.5
chr1	143912968	143912991	GgGggcacgaGGGAcAGCTGaGG	10	507.5	NM_207418	FAM72D
chr1	143912968	143912991	GgGggcacgaGGGAcAGCTGaGG	10	507.5	NM_001287385	FAM72C
chr1	14097220	14097243	GgcCTGTTtGGGGtTAcCTGaGG	6	507.5	NM_001135610	PRDM2
chr1	14097220	14097243	GgcCTGTTtGGGGtTAcCTGaGG	6	507.5	NM_012231	PRDM2
chr1	14097220	14097243	GgcCTGTTtGGGGtTAcCTGaGG	6	507.5	NM_001007257	PRDM2
chr1	14080204	14080227	GAGCTGggCtGGGcTgGCTagGG	7	507.5	NM_001135610	PRDM2
chr1	14080204	14080227	GAGCTGggCtGGGcTgGCTagGG	7	507.5	NM_012231	PRDM2
chr1	14080204	14080227	GAGCTGggCtGGGcTgGCTagGG	7	507.5	NM_001007257	PRDM2
chr1	13667774	13667797	agGCccagaaGGcATAGCTGgGG	10	507.5	NM_001099850	LOC391003
chr1	13446919	13446942	agGCccagaaGGcATAGCTGgGG	10	507.5	NM_001099850	LOC391003
chr1	12922712	12922735	agGCccagaaGGcATAGCTGgGG	10	507.5
chr1	120839136	120839159	GgGggcacgaGGGAcAGCTGaGG	10	507.5	NM_001100910	FAM72B
chr1	120169810	120169833	ttGCTGTTtGGGGActGCTGaGG	6	507.5	NM_001080470	ZNF697
chr1	117276712	117276735	tcatccgTgGGGaATAGCTGaGG	10	507.5
chr1	116346106	116346129	GtaCatgctaGGGAgAGCTGTGG	9	507.5
chr1	110930811	110930834	agctgtgTgGGGcATAGCTGgGG	10	507.5	NM_004696	SLC16A4
chr1	11065343	11065366	ctcagtcTCctGGATAGCTGgGG	10	507.5
chr1	108490681	108490704	GgctaagTtttGGATAGCTGTGG	9	507.5
chr1	103735915	103735938	GAGgTGTcaGGtGATAGaTaTGG	6	507.5
chr1	85667640	85667663	GAaggGTgCGGGGAgAGtTGaGG	7	507.218
chr1	111162189	111162212	GcGgcaaTCtGGGAggGCTGcGG	9	506.894	NM_001204269	KCNA2
chr1	113162900	113162923	GAtaTaaTtGGGGtTAGtTtaGG	9	506.724	NM_006135	CAPZA1
chr1	183604840	183604863	ttGCTGggCtGGGcTtGCTGaGG	8	506.272	NM_005717	ARPC5
chr1	247650624	247650647	GAGgTGagatGGGAgAGCctTGG	8	506.258
chr1	113261562	113261585	tgGagGagCGGGGgTAGCccgGG	10	505.99
chr1	174992666	174992689	cAGgaaagCGGGGtTAGtTtTGG	9	505.75
chr1	228293646	228293669	GtGgTGTTCtGGGATtGCcagGG	7	505.678
chr1	212101721	212101744	ttGCTGTcCaGaGATAGCaGTGG	6	505.65
chr1	165738126	165738149	ccGCTtccgGGGcATAGCaccGG	10	505.524	NM_001256164	TMCO1
chr1	155293613	155293636	GtGgcccgCGGGGcTAGCccgGG	10	505.524	NM_001039517	RUSC1-AS1
chr1	155293613	155293636	GtGgcccgCGGGGcTAGCccgGG	10	505.524	NM_001105203	RUSC1
chr1	11966285	11966308	GtGCTGcTgGGGGATtGCatgGG	7	505.452
chr1	33520953	33520976	GgGCcagcaGGGGAcAtCTaaGG	10	505.298
chr1	86953779	86953802	GAaggtggaaGGGAaAGCTGaGG	10	505.226	NM_001285	CLCA1
chr1	37433692	37433715	GcaagagatGGGGgTAGCTGgGG	10	505.226	NM_000831	GRIK3
chr1	15754277	15754300	GAaacaaggcGGGAgAGCTGgGG	10	505.226	NM_024329	EFHD2
chr1	31174023	31174046	GAGaTGgggaGGGAaAcCTagGG	9	505.128
chr1	68319525	68319548	ctctTGTcCatGGATAaCTcaGG	10	505.086	NR_040077	GNG12-AS1
chr1	7925016	7925039	GAcacacagaGGGAcAGCTGTGG	9	505
chr1	75817481	75817504	GtGCTtTTgGGGGATgGtTtgGG	7	505	NM_001130058	SLC44A5
chr1	75817481	75817504	GtGCTtTTgGGGGATgGtTtgGG	7	505	NM_152697	SLC44A5
chr1	6054168	6054191	GAcagacagtGGGAcAGCTGTGG	9	505	NM_001199861	KCNAB2
chr1	54555260	54555283	GAGtTGcTCtGGGATAtCctgGG	7	505	NM_153035	TCEANC2
chr1	5232365	5232388	GtttatggaGGGGAaAGCTGgGG	10	505
chr1	35762195	35762218	agtgatgaCGGGGtTAGCTGTGG	9	505	NM_005095	ZMYM4
chr1	236811249	236811272	GAaagcaagaGcGATAGCTGaGG	10	505
chr1	224857239	224857262	GtcactgcaGGGGAaAGCTGgGG	10	505	NM_152495	CNIH3
chr1	219144592	219144615	GAaCTtTTgGGGGATtGtTaTGG	6	505
chr1	210028211	210028234	GAcggagggaGGGcTAGCTGTGG	9	505	NM_014388	DIEXF
chr1	19701316	19701339	GAagataggtGGGAgAGCTGTGG	9	505	NM_001206541	CAPZB
chr1	16156543	16156566	GAGCaaaTCGtGGATAtCTagGG	7	505
chr1	1550949	1550972	GAGCgacTCGGGGAcgGCTtcGG	7	505	NM_001170687	MIB2
chr1	155055233	155055256	cctagaggCGGGGtTAGCTGcGG	10	505	NM_004952	EFNA3
chr1	145286203	145286226	GgaagagagGGtGATAGCTGaGG	10	505	NM_203458	NOTCH2NL
chr1	145286203	145286226	GgaagagagGGtGATAGCTGaGG	10	505	NM_001278267	NBPF20
chr1	1241003	1241026	GActgaggaaGGGAgAGCTGaGG	10	505	NM_030649	ACAP3
chr1	120535089	120535112	GgaagagagGGtGATAGCTGaGG	10	505	NM_024408	NOTCH2
chr1	120535089	120535112	GgaagagagGGtGATAGCTGaGG	10	505	NM_001200001	NOTCH2
chr1	116634978	116635001	GcaggcaaaGGtGATAGCTGaGG	10	505
chr1	42501155	42501178	GcGCgtTgCGGGGAcAGgTGTGG	6	504.972	NR_038261	HIVEP3
chr1	111746890	111746913	GtGCcGgcCGGGGAgAGCgcgGG	8	504.746
chr1	120658420	120658443	cAaCTGaTCaGtGATAaCTaTGG	7	504.534
chr1	1137012	1137035	GgGCcGgTgcGGGAcAGCcccGG	9	504.478
chr1	17980405	17980428	aAtggGTcCaGGGAcgGCTGgGG	9	504.422	NM_018125	ARHGEF10L
chr1	17980405	17980428	aAtggGTcCaGGGAcgGCTGgGG	9	504.422	NM_001011722	ARHGEF10L
chr1	90427588	90427611	GAGtgGaTCtGGGAgAGCaaTGG	7	503.616
chr1	84972084	84972107	GgGCcGaTtaGGGAgAGgTaaGG	9	503.574	NM_005274	GNG5
chr1	20960494	20960517	GgtggGggCGGGGcTAGgTGTGG	8	503.49	NM_032409	PINK1
chr1	156084099	156084122	GgaaaGTggGGGGAggGCTGaGG	9	503.264	NR_107005	MIR7851
chr1	156084099	156084122	GgaaaGTggGGGGAggGCTGaGG	9	503.264	NM_001282625	LMNA
chr1	100817922	100817945	GtcCctTTaaGGGATgGCcGcGG	9	503.25
chr1	2399447	2399470	GAcCcGTgCtGGcATgGCTGaGG	7	503.178
chr1	110034975	110034998	GtGCTcTcCtGGGtTAGaTGTGG	6	503.178	NM_153340	ATXN7L2
chr1	156023201	156023224	GccCTGcgaGGGGAgAtCTGgGG	8	503.094	NM_020131	UBQLN4
chr1	156023201	156023224	GccCTGcgaGGGGAgAtCTGgGG	8	503.094	NR_107005	MIR7851
chr1	160068427	160068450	GAGggcTggaGGGAaAGCaGcGG	9	503.038	NM_052868	IGSF8
chr1	6411195	6411218	GgGtTGcTgGGGGAcAtCTGTGG	6	502.952	NM_007274	ACOT7
chr1	24172237	24172260	aAaCTcTgCGGGGAcAGCaGaGG	7	502.726	NM_000147	FUCA1
chr1	220629443	220629466	GtGgTGgTtGGGGgTAGgTGgGG	7	502.726
chr1	99963246	99963269	GAGtTtTaCctGGATAGgTtgGG	8	502.5
chr1	9896610	9896633	GgGCaGgTCtGGGtTgGCTtTGG	7	502.5
chr1	85244080	85244103	GtGCaGaTCtGGGAaAGCctTGG	7	502.5
chr1	72880620	72880643	aAcCTcTTgGGGGAaAGCaaTGG	7	502.5
chr1	56864136	56864159	cAaCTGTcCaGtGATAGCctaGG	8	502.5
chr1	5370160	5370183	tAGCTtTcCtGGGAgtGCTGgGG	7	502.5
chr1	51968255	51968278	tAGtTtTTaGtGGATAcCTtaGG	8	502.5	NM_001981	EPS15
chr1	49575640	49575663	GtGtTGaTgGGGGAgAGaTGaGG	7	502.5	NM_032785	AGBL4
chr1	4825414	4825437	aAaCTtTTCcaGGATtGCTcaGG	8	502.5	NM_018836	AJAP1
chr1	44323963	44323986	GAaCTaTgCtGGGAaAGgTGgGG	7	502.5	NM_001270463	ST3GAL3
chr1	4283674	4283697	cAGtTGTgCaGGcATAaCTtaGG	8	502.5
chr1	39180268	39180291	GtGaTcTTtGaGGATtGCTGgGG	7	502.5
chr1	2850363	2850386	GtGCTcTcCcGGGcTtGCTGTGG	6	502.5
chr1	26010208	26010231	tAcCTGgTaGGGGcTtGCTtaGG	8	502.5	NM_020379	MAN1C1
chr1	247467963	247467986	tAGCaGgTCaGGGcTAGgTGTGG	6	502.5	NM_032752	ZNF496
chr1	24245916	24245939	GgGtTtTTCaGGGAgAcCTtTGG	7	502.5
chr1	238016714	238016737	GtGtTGaTgGaGGATAGCcaaGG	8	502.5
chr1	232359804	232359827	tAGCaGTgCtGtGATAGgTGaGG	7	502.5
chr1	228208361	228208384	GgGgTGTgCaGGGAcAcCTGgGG	7	502.5	NM_033131	WNT3A
chr1	22452540	22452563	cAGgTaTTCaGGGcTAGaTGaGG	7	502.5	NM_030761	WNT4
chr1	223743505	223743528	GgGCaGgTaGGGaATgGCTGgGG	7	502.5	NM_001143962	CAPN8
chr1	19209391	19209414	GAGaaGTTCaGGGATtGCcagGG	7	502.5	NM_003748	ALDH4A1
chr1	183665838	183665861	cAGtTtTTgGGGGAaAGaTcgGG	8	502.5	NM_001297669	RGL1
chr1	177501217	177501240	GAGaTcTaCaGGGAggGCTcTGG	7	502.5
chr1	165607227	165607250	tAGgTtTTCaGGGgTAGaTtaGG	8	502.5	NM_004528	MGST3
chr1	158764074	158764097	GtGCaGTgCtGGGcTAGtTGgGG	7	502.5
chr1	156630589	156630612	GAGCTGggCaGGGATgGCctaGG	7	502.5
chr1	155015349	155015372	GgGtTGgTgGGGGgTAGaTagGG	8	502.5	NM_001143687	DCST1
chr1	149835633	149835656	GgGCaGgTCttGGATAtCTtTGG	7	502.5
chr1	149801289	149801312	GgGCaGgTCttGGATAtCTtTGG	7	502.5
chr1	145161282	145161305	cAaCTGaTCaGtGATAaCTaTGG	7	502.5	NM_001278267	NBPF20
chr1	119665843	119665866	aAGCTcTaCtGGGAaAaCTcTGG	7	502.5	NM_015836	WARS2
chr1	114418063	114418086	GtGaTGTgCttGGATAGgTtgGG	8	502.5	NR_037864	AP4B1-AS1
chr1	109811914	109811937	cAGCaGcTaGGGGAcAGgTGTGG	6	502.5	NM_001408	CELSR2
chr1	203097403	203097426	agGCcGggCtGGGAgcGCTGcGG	9	502.388	NM_000674	ADORA1
chr1	877711	877734	GAcCgGgTaGGGGATtGCaaaGG	8	502.246	NM_152486	SAMD11
chr1	120611137	120611160	ctGCTccTttGGcATgGCTGgGG	9	502.148	NM_024408	NOTCH2
chr1	120611137	120611160	ctGCTccTttGGcATgGCTGgGG	9	502.148	NM_001200001	NOTCH2
chr1	156542205	156542228	tgGCTGTcCcGGGAgAGaTtgGG	8	502.034	NM_178229	IQGAP3
chr1	100976105	100976128	GAGgTGaaCtGaGATgGCTGgGG	7	502.034
chr1	117462578	117462601	GAGaTGgaaGGGGAgAcCTtTGG	7	502.02	NM_020440	PTGFRN
chr1	160643250	160643273	GtGCTGaTgtGGGAgAtCTcTGG	7	501.808
chr1	213089969	213089992	GAGtgtTTCtGGGAcAGCccgGG	8	501.794
chr1	87511954	87511977	GAGgTtcTCtGGGtTgGCTtaGG	8	501.356	NM_001134492	HS2ST1
chr1	214285203	214285226	GgGCTGggCaGGGAgAGgTGTGG	6	501.356
chr1	116709470	116709493	GAcCTGagCaGGGgTtGCTGaGG	7	501.356
chr1	63322500	63322523	cAaaTGTTgGGGGAaAtCTaTGG	7	501.13	NM_032852	ATG4C
chr1	21615831	21615854	GgGCTGcaCtGGGAcAGtTGTGG	6	501.13	NM_001113348	ECE1
chr1	200339090	200339113	cAGCTGggCatGGATAGaTGaGG	7	501.13	NR_040064	LINC00862
chr1	32706195	32706218	tcaCcGcaCGGGGgTAtCTGgGG	9	501.018	NR_026850	MTMR9LP
chr1	109740165	109740188	GAcgTaggCtGtGATAGaTtTGG	9	501.018	NM_001284353	KIAA1324
chr1	109740165	109740188	GAcgTaggCtGtGATAGaTtTGG	9	501.018	NM_020775	KIAA1324
chr1	26259995	26260018	aAGCaGTTgaGGGAcAcCTcaGG	8	500.904
chr1	2249302	2249325	GcGCgGgcCGGGGAcAGaTGTGG	6	500.904
chr1	21957466	21957489	GAGggGTgCtGGGAaAGgTGgGG	7	500.904	NM_001145658	RAP1GAP
chr1	202170002	202170025	GgcCTGcTCtGGcATgGCTccGG	8	500.904	NM_001017403	LGR6
chr1	112686596	112686619	cAGCTGggCtGcGATcGCTGTGG	6	500.904
chr1	17765805	17765828	aAGCaGacaGGGGAgAGCgcaGG	9	500.848
chr1	156948537	156948560	GgGaaGTTtGGGGAgAGCaGaGG	7	500.678	NM_014784	ARHGEF11
chr1	11661168	11661191	tAagTGTTCtGGGtTtGCTcgGG	8	500.678
chr1	200992877	200992900	cctggGcTCGGGGcTgGCTcgGG	10	500.552
chr1	48220055	48220078	GgGtgGTgCGGGGgTAGtTGTGG	6	500.452
chr1	46914459	46914482	tAGggGTTtGGGGtTAGaTcTGG	7	500.452	NR_121680	LINC01398
chr1	24835171	24835194	GgctTGTTCGGGGATAtCgcgGG	7	500.452	NM_001251979	RCAN3
chr1	24835171	24835194	GgctTGTTCGGGGATAtCgcgGG	7	500.452	NM_001251983	RCAN3
chr1	24835171	24835194	GgctTGTTCGGGGATAtCgcgGG	7	500.452	NM_001251978	RCAN3
chr1	227560978	227561001	GgGaTGTctGGGGtTAGCaGaGG	7	500.452
chr1	225006713	225006736	GAcCTtTctGGGcATAtCTGaGG	7	500.452
chr1	154708053	154708076	GtGCTacTCaaGGATAGCcagGG	8	500.452	NM_170782	KCNN3
chr1	177151117	177151140	aAGCTcgaaaGGGAcAGCaGgGG	9	500.326	NM_021165	BRINP2
chr1	67530854	67530877	GAGtTGcTgaGGGtTAGaTGTGG	6	500.226
chr1	5326952	5326975	GgcCTGgTaGGtGATgGCTGgGG	7	500.226
chr1	46644181	46644204	GAGggGaTgGGGGAaAGaTGaGG	7	500.226	NM_005727	TSPAN1
chr1	202434667	202434690	tgGCTGTcCaGGGtTgGCTGaGG	7	500.226	NM_032104	PPP1R12B
chr1	185724522	185724545	GAGgTtgTCcaGGATgGCTcaGG	8	500.226	NM_031935	HMCN1
chr1	166949069	166949092	GAcCTtTTtaGGGAatGCTtTGG	7	500.226	NM_001286378	MAEL
chr1	154660768	154660791	cAGCTacTaGGGGgTtGCTGaGG	7	500.226
chr1	102957643	102957666	aAGCacTTCaGcGATAGaTcTGG	7	500.226
chr1	180921606	180921629	GAGgTGgaaGGGGgTgGCTGgGG	7	500.212
chr1	165600441	165600464	GcctgGggCGGGGcTAGaTGaGG	9	500.1	NM_004528	MGST3
chr1	9937998	9938021	cAaCTGTgaGGGGAggGCTGTGG	6	500	NM_020248	CTNNBIP1
chr1	9241102	9241125	GccCaGTTCtGaGATAtCTtTGG	7	500
chr1	92404537	92404560	cAGgaGTTtGaGGATAGCctgGG	8	500
chr1	84110404	84110427	GAGgTtTaaGGGGtTAtCTaaGG	8	500	NR_119375	LOC101927587
chr1	84063872	84063895	GAGaTaTatGGGGAgAGgTcTGG	7	500	NR_119375	LOC101927587
chr1	83976160	83976183	GAtCTGggCtGGGcTgGCTcaGG	8	500
chr1	81106093	81106116	GAaCaaTTCtGGGAaAcCTcaGG	8	500
chr1	7585182	7585205	GgGCTGgcCaGGGcTgGCTGaGG	7	500	NM_015215	CAMTA1
chr1	7420407	7420430	GtcCTGTcCtGGcATgGCTGTGG	6	500	NM_015215	CAMTA1
chr1	72890801	72890824	GgGggGTTgGGGGcTAGCaGaGG	7	500
chr1	65927551	65927574	ctGaTGTTtGGGGtTtGCTGaGG	7	500	NM_002303	LEPR
chr1	65047927	65047950	ttGCaGTTaGGGGAgAGgTtaGG	8	500	NM_020925	CACHD1
chr1	65047927	65047950	ttGCaGTTaGGGGAgAGgTtaGG	8	500	NM_001293274	CACHD1
chr1	57303052	57303075	GAGgTGgTgaGGGAaAGCgcaGG	8	500
chr1	56014123	56014146	GtGCTtTTgaaGGATtGCTcTGG	7	500
chr1	53990682	53990705	cAGCTGggCcGGGcTgGCTGaGG	7	500	NM_147193	GLIS1
chr1	53646598	53646621	GAaCTcTgtGGGGAaAGtTtTGG	7	500
chr1	53587724	53587747	GAGCaGacCtGGGAatGCTGgGG	7	500	NM_001287595	SLC1A7
chr1	53587724	53587747	GAGCaGacCtGGGAatGCTGgGG	7	500	NM_001287596	SLC1A7
chr1	47854504	47854527	GAGaTagTCcGGGgTAGgTGTGG	6	500
chr1	47027698	47027721	GAaCaGcaCGGGcATAGaTGTGG	6	500	NR_038403	MKNK1-AS1
chr1	47027698	47027721	GAaCaGcaCGGGcATAGaTGTGG	6	500	NR_024176	MKNK1
chr1	4503182	4503205	cAcCTGTatGGGGAgAGaTGaGG	7	500
chr1	39963362	39963385	agGtTGTTCaGGGgTtGCTGgGG	7	500	NM_181809	BMP8A
chr1	39520206	39520229	cAGgaGTTCaaGGATAGCatgGG	8	500
chr1	34315613	34315636	GAaCaGTgaGGaGATAtCTGTGG	6	500	NM_001281956	CSMD2
chr1	33848456	33848479	cAGagGTTCcGGGAaAGCaGaGG	7	500
chr1	33609045	33609068	GAGagGaTgGGGGAggGCTtgGG	8	500
chr1	30708363	30708386	GAatTaTTaGGGGtTAtCTtaGG	8	500
chr1	30528542	30528565	GAtCTtaTtGaGGATAcCTGTGG	6	500
chr1	30321420	30321443	GAttTcTTgGGGGAaAGCaagGG	8	500
chr1	247170943	247170966	GgGCTGccCcGGGAggGCTcTGG	7	500	NM_020394	ZNF695
chr1	247170943	247170966	GgGCTGccCcGGGAggGCTcTGG	7	500	NR_037894	ZNF670-ZNF695
chr1	245319989	245320012	GcGCcGcgCGGGGcTgGCTGgGG	7	500	NM_018012	KIF26B
chr1	2426128	2426151	GgGCaGggCGGGGAcAGgTtgGG	8	500	NM_014638	PLCH2
chr1	241518240	241518263	GtGCTtTTgaGtGATtGCTtaGG	8	500	NM_001282773	RGS7
chr1	24114499	24114522	aAGCaGTctGGGGAgAGCatgGG	8	500	NM_020362	PITHD1
chr1	240176246	240176269	cAGCTtTTtcGGGtTgGCTtaGG	8	500	NR_036695	RPS7P5
chr1	239941249	239941272	GgGagGTcCGGGGAaAGgTtgGG	8	500	NM_000740	CHRM3
chr1	237195222	237195245	GAtgTtTTCaGGGgTtGCTcaGG	8	500
chr1	234314162	234314185	GAagTcTTaGGaGATAGgTcaGG	8	500	NM_173508	SLC35F3
chr1	232330502	232330525	tAGCaGTTttGGGAgAaCTGaGG	7	500
chr1	231633105	231633128	GAtaTGaTgGGGGcTAGaTGgGG	7	500
chr1	228589381	228589404	GtcCaGTTCtGGGgTAGaTtTGG	7	500	NM_145214	TRIM11
chr1	227814329	227814352	ccGCTtTTtGGGGAgAGtTtcGG	8	500	NR_102302	ZNF678
chr1	226435809	226435832	GtaCTaTTtGGGGAaAGtTaaGG	8	500	NM_173083	LIN9
chr1	224881731	224881754	GAGCcaTcCtGGcATtGCTtaGG	8	500	NM_152495	CNIH3
chr1	22196329	22196352	GAGCTaggCGGGGATAtCccgGG	7	500	NM_005529	HSPG2
chr1	221399139	221399162	GAGaTGaTttGGGgTAGgTGaGG	7	500
chr1	220512287	220512310	aAGagGTTtGGGGcTtGCTGaGG	7	500
chr1	220303380	220303403	tAGCcaTTCtGGGcTAaCTGgGG	7	500	NM_018060	IARS2
chr1	216779923	216779946	GgGtTGTggGGGGAgtGCTGaGG	7	500	NM_001134285	ESRRG
chr1	214203141	214203164	GAGagGcTgGGGGgTgGCTGgGG	7	500	NM_001270616	PROX1
chr1	214203141	214203164	GAGagGcTgGGGGgTgGCTGgGG	7	500	NM_002763	PROX1
chr1	213639427	213639450	GAGgTtgTgGGGGAcAGgTGgGG	7	500
chr1	212017303	212017326	aAtCTGTgtGGGGtTAGgTaTGG	7	500
chr1	206738510	206738533	cAGCacTgCGGGGAcAGaTGgGG	7	500	NM_182665	RASSF5
chr1	206738510	206738533	cAGCacTgCGGGGAcAGaTGgGG	7	500	NM_182664	RASSF5
chr1	205888382	205888405	GgcCTcTTCaaGGATgGCTtaGG	8	500	NM_052934	SLC26A9
chr1	205421428	205421451	GcaCTGgTtGGaGATgGCTcTGG	7	500	NR_103783	BLACAT1
chr1	203241962	203241985	GgcCTGcTCaGGGAggGCTcTGG	7	500
chr1	202195012	202195035	tAGaTGTgaGGGGAcAtCTGgGG	7	500	NM_001017403	LGR6
chr1	202195012	202195035	tAGaTGTgaGGGGAcAtCTGgGG	7	500	NM_021636	LGR6
chr1	202195012	202195035	tAGaTGTgaGGGGAcAtCTGgGG	7	500	NM_001017404	LGR6
chr1	201314029	201314052	GgGCTGgcCtGGGAgAGCctTGG	7	500
chr1	201297833	201297856	aAaCTGTgtGGGGcTtGCTGTGG	6	500	NM_000299	PKP1
chr1	201042337	201042360	GAGCaGggCaGGGcTAGCaaTGG	7	500	NM_000069	CACNA1S
chr1	200323309	200323332	GAGgTGgcCaGGGAatGCTaTGG	7	500	NR_040064	LINC00862
chr1	20014778	20014801	acGaTGTgCGGGGcTgGCTGTGG	6	500	NM_181719	TMCO4
chr1	191558066	191558089	atGgTGTTtGGGGAgAGtTcTGG	7	500
chr1	18806736	18806759	GctCaGaTCGGGGtTAGaTGTGG	6	500
chr1	186594054	186594077	GAtgTGaTCaGGGAgAtCTGgGG	7	500
chr1	182361158	182361181	GAGCgGagCcGGGAggGCTGaGG	7	500	NM_002065	GLUL
chr1	182059604	182059627	GAGaTaTTgtGGGAcAGgTagGG	8	500
chr1	179005296	179005319	cAGCTaTatGGGGcTtGCTacGG	8	500	NM_014864	FAM20B
chr1	178427105	178427128	GtGCacTTtGGGGAgtGCTcTGG	7	500	NM_004841	RASAL2
chr1	178427105	178427128	GtGCacTTtGGGGAgtGCTcTGG	7	500	NM_170692	RASAL2
chr1	178111658	178111681	ctGCTcTTtGGGGAgAGtTtcGG	8	500	NM_170692	RASAL2
chr1	17632016	17632039	cAGCTGggCaGGGAagGCTGaGG	7	500
chr1	175136553	175136576	GtcCTtTTCaGGGAcAGCaaTGG	7	500	NM_014656	KIAA0040
chr1	171820103	171820126	GAGtTagTCtGGGgTgGCTtTGG	7	500	NM_015569	DNM3
chr1	167244372	167244395	cAGCTacTgGGGGAagGCTGaGG	7	500	NM_002697	POU2F1
chr1	167244372	167244395	cAGCTacTgGGGGAagGCTGaGG	7	500	NR_037163	POU2F1
chr1	166019789	166019812	aAaCTGTcaGGGGAaAGCctgGG	8	500
chr1	162278110	162278133	GtGgaGTTgGGGtATgGCTGTGG	6	500	NM_014697	NOS1AP
chr1	161645213	161645236	cAGCaGTggGaGGATgGCTGgGG	7	500	NM_001190828	FCGR2B
chr1	15892426	15892449	GAGaaGaTCaGGGAcAGCaGgGG	7	500	NM_015291	DNAJC16
chr1	15846639	15846662	GtGCTGcTgtaGGATAGtTGaGG	7	500	NR_102733	CASP9
chr1	157586193	157586216	GAGaTGgTgtGtGATgGCTtaGG	8	500
chr1	157488429	157488452	GgGCTGgTgtGGGAaAGCgGTGG	6	500	NM_031281	FCRL5
chr1	157460262	157460285	cgGCTGgTCtGGGAaAGCccgGG	8	500
chr1	157346289	157346312	ctGCTGgTCtGGGAaAGCccgGG	8	500
chr1	157140994	157141017	cAGCTGgcCtGGGAaAGCccaGG	8	500
chr1	153902539	153902562	ctGaTGTTgGGGGAgAtCTGgGG	7	500	NM_014856	DENND4B
chr1	151632798	151632821	aAGCTaTTttGGGAaAaCTGgGG	7	500	NM_030918	SNX27
chr1	150357765	150357788	GgGtgGTgCGGGGtTAGaTaTGG	7	500	NM_015203	RPRD2
chr1	1480679	1480702	cAGCaGTgaGGGGAgAGgTcTGG	7	500	NM_014188	SSU72
chr1	147255334	147255357	aAGCTtTTatGGGcTAGCctgGG	8	500
chr1	147162867	147162890	GAaCTGcTgctGGATAcCTaaGG	8	500
chr1	147083911	147083934	GgGagGTgCGGGGAgAGgTcaGG	8	500	NM_004326	BCL9
chr1	143276776	143276799	cAGgTtcTCGGGGcTAGCgcaGG	8	500
chr1	12735288	12735311	GAtCccTTtGGGGAggGCTtgGG	8	500
chr1	1238130	1238153	GtGggGTTgGGGGAcAGCccTGG	7	500	NM_030649	ACAP3
chr1	119537394	119537417	GActTtTTgGGcGATgGCTcaGG	8	500
chr1	118641229	118641252	GAGaTcaTCaGGaATAGCctaGG	8	500	NM_206996	SPAG17
chr1	116965329	116965352	GgaCTGcTgGGGGAgAGgTtTGG	7	500
chr1	109012971	109012994	ctGCTGgTtGGGcATAGgTGgGG	7	500	NM_001143987	NBPF6
chr1	108766592	108766615	ctGCTGgTtGGGcATAGgTGgGG	7	500	NM_001143989	NBPF4
chr1	180202658	180202681	GAGgTccgCGGGGAgAGtTtTGG	7	499.534	NM_033343	LHX4
chr1	147187364	147187387	GgtCTGTgtGGGGAgAaCTGaGG	7	499.534
chr1	179098934	179098957	ttcCTGcTtttGGATAGtTtTGG	9	499.436	NM_007314	ABL2
chr1	179098934	179098957	ttcCTGcTtttGGATAGtTtTGG	9	499.436	NM_001136001	ABL2
chr1	57142494	57142517	agGCTtTTatGGGATtGgTGTGG	7	499.238	NM_006252	PRKAA2
chr1	204100359	204100382	GgcCTaTcgtGGGAgAGCctgGG	10	498.758	NM_018208	ETNK2
chr1	145210263	145210286	ctGCTccTttGGcATgGCTGgGG	9	498.758	NM_203458	NOTCH2NL
chr1	145210263	145210286	ctGCTccTttGGcATgGCTGgGG	9	498.758	NM_001278267	NBPF20
chr1	168068501	168068524	GAaaTGTgaGGGGgTtGCTagGG	8	498.63	NM_001267612	GPR161
chr1	218701090	218701113	GAagTGTatGGGGtTAGaTtaGG	8	498.404
chr1	204212629	204212652	GAGagcTTtGGGGAaAaCTtgGG	8	498.404	NM_014935	PLEKHA6
chr1	18095735	18095758	GAGCacaTtGGGcATgGCTGTGG	6	498.404	NM_030812	ACTL8
chr1	17944742	17944765	GgGCgGggtGGGGAggGCTGaGG	8	498.362	NM_018125	ARHGEF10L
chr1	17944742	17944765	GgGCgGggtGGGGAggGCTGaGG	8	498.362	NM_001011722	ARHGEF10L
chr1	24071294	24071317	aAGtcGTggaGGGAggGCTagGG	10	498.306	NM_003198	TCEB3
chr1	196150412	196150435	GttCatTTaaaGGATAGCaGTGG	8	498.306
chr1	201431125	201431148	GAGaaGggatGGGcTtGCTGTGG	8	498.292
chr1	154155769	154155792	GtcCacTggaGGGAgAGCcGcGG	10	498.25	NM_152263	TPM3
chr1	169637281	169637304	GAGCaGTggaGGGAgAGgTGcGG	7	498.178
chr1	229361377	229361400	cAGCctgTCGGGGATgGaTGgGG	7	498.15
chr1	170631001	170631024	tgGaaGTTCtGGGcTAaCTaTGG	8	498.136
chr1	237473282	237473305	GAGgTGTggaGGGAgAGgTGTGG	6	497.952	NM_001035	RYR2
chr1	219191280	219191303	GAGaTGactGGGcATgGCTGaGG	7	497.952
chr1	117558362	117558385	GAGCTtagCctGGATgGCTagGG	8	497.952	NM_004258	CD101
chr1	60280186	60280209	GtGCgcggCGGGGATtGgTaaGG	9	497.868
chr1	46502873	46502896	GccaTtgcCtGGGAagGCTGTGG	9	497.798
chr1	34666199	34666222	GAGggtTTCaGGGAgAGaTtgGG	8	497.726	NM_032884	C1orf94
chr1	34666199	34666222	GAGggtTTCaGGGAgAGaTtgGG	8	497.726	NM_001134734	C1orf94
chr1	28043299	28043322	GAGCaGTagaGGGAcAGaTtTGG	7	497.726
chr1	21618970	21618993	GAGaatTTgGGGGActGCTtaGG	8	497.726	NM_001113348	ECE1
chr1	2045419	2045442	GgGCTccaCGGGGcTgGCTcTGG	7	497.726	NM_002744	PRKCZ
chr1	2045419	2045442	GgGCTccaCGGGGcTgGCTcTGG	7	497.726	NM_001033581	PRKCZ
chr1	2045419	2045442	GgGCTccaCGGGGcTgGCTcTGG	7	497.726	NM_001242874	PRKCZ
chr1	2045419	2045442	GgGCTccaCGGGGcTgGCTcTGG	7	497.726	NM_001033582	PRKCZ
chr1	18920117	18920140	GctgTGTTgGGGGAaAGCcagGG	8	497.726
chr1	14747369	14747392	GAGgTGTggaGGGAgAGgTGcGG	7	497.726
chr1	100991611	100991634	aAGCTGTattGGGAaAGaTtcGG	8	497.726
chr1	82723463	82723486	GAGCTtgaCtGGcATgGCTaaGG	8	497.5
chr1	75941324	75941347	GAaagGTTtGGaGATgGCTGaGG	7	497.5	NM_001130058	SLC44A5
chr1	75941324	75941347	GAaagGTTtGGaGATgGCTGaGG	7	497.5	NM_152697	SLC44A5
chr1	61966784	61966807	GgGCTGTggaGGaATAGaTGaGG	7	497.5
chr1	54518758	54518781	cgGagGTTCGGGGAccGCTtcGG	8	497.5	NM_004872	TMEM59
chr1	48015128	48015151	GgGCTGccaGGGGcTAGCctgGG	8	497.5
chr1	45847302	45847325	GAaCTGagtGGGGcTAGaTtTGG	7	497.5	NM_007170	TESK2
chr1	44508336	44508359	GAGagaTTaGGGGAaAcCTGTGG	6	497.5
chr1	41235570	41235593	GtaCTGTgaGGGGAaAGCaGaGG	7	497.5	NM_001142587	NFYC
chr1	41235570	41235593	GtaCTGTgaGGGGAaAGCaGaGG	7	497.5	NM_001142590	NFYC
chr1	35686956	35686979	GAatTGTTttGGGAaAGCaaaGG	8	497.5
chr1	33202951	33202974	cctCTGTTtGGGGAaAGCccaGG	8	497.5
chr1	27263637	27263660	tAGCTGTgtaGGGcTAGgTaTGG	7	497.5	NM_006600	NUDC
chr1	25977495	25977518	GAcCTGgagGGGGtTgGCTtaGG	8	497.5	NM_020379	MAN1C1
chr1	247187024	247187047	aAGCaGaTCaGGGATAaCaGgGG	7	497.5	NR_037894	ZNF670-ZNF695
chr1	240088439	240088462	GAGgTGTagaGGGAgAGgTGTGG	6	497.5
chr1	232360968	232360991	GAGgTtTaCaGGGATtGaTtgGG	8	497.5
chr1	229614392	229614415	GAGagaTTaGGGGAcAaCTagGG	8	497.5	NM_018230	NUP133
chr1	226282953	226282976	GAGgTGagtGGGGgTtGCTagGG	8	497.5
chr1	225167383	225167406	GtGCTGcctGGGGtTAGCgGaGG	7	497.5	NM_001373	DNAH14
chr1	22326223	22326246	GAGgTGgctGGGGAgAGaTagGG	8	497.5
chr1	22301293	22301316	GAGgTGgctGGGGAgAGaTagGG	8	497.5
chr1	214082580	214082603	GAGacaTcCGGGGAcAGCccaGG	8	497.5
chr1	213724472	213724495	GAcCTGgagGGGaATtGCTGTGG	6	497.5
chr1	208549494	208549517	GctgTGTTCaGGGtTgGCTGTGG	6	497.5
chr1	206168664	206168687	GAGCatgTCtGGaATAtCTGTGG	6	497.5
chr1	200489133	200489156	aAGgTcTTtGGGGATcGCgagGG	8	497.5
chr1	193770339	193770362	GgcCTGTcgGGGGgTAGgTtgGG	8	497.5
chr1	181399790	181399813	GAGCaGcctGGGGAaAaCTcaGG	8	497.5
chr1	178995394	178995417	cAGCcacTCGGGGAcgGCTcaGG	8	497.5	NM_014864	FAM20B
chr1	175766284	175766307	GgtgTGTTtGGGGAaAGCccTGG	7	497.5
chr1	167636757	167636780	GtcaTGTTCtaGGATAGgTtgGG	8	497.5	NM_052862	RCSD1
chr1	16409788	16409811	GgGCTGgcaGGGGgTgGCTcaGG	8	497.5
chr1	156609967	156609990	aAGgccTTCGGGGAcAGaTcTGG	7	497.5
chr1	154840594	154840617	GAGgTGggaGGGGAgAaCTGgGG	7	497.5
chr1	152618010	152618033	GAGCTcTgaaGGGtTAaCTtgGG	8	497.5
chr1	151893248	151893271	GAGaTGcatGGGGAaAGaTaTGG	7	497.5
chr1	149436328	149436351	GAGCatgTCtGGaATAtCTGTGG	6	497.5
chr1	143882929	143882952	GAGCatgTCtGGaATAtCTGTGG	6	497.5
chr1	13760693	13760716	GAGgTGTggaGGGAgAGgTGTGG	6	497.5
chr1	13539834	13539857	GAGgTGTggaGGGAgAGgTGTGG	6	497.5	NM_001099850	LOC391003
chr1	120869169	120869192	GAGCatgTCtGGaATAtCTGTGG	6	497.5
chr1	119935131	119935154	GAGCTaTaatGGGAaAGaTGgGG	7	497.5	NM_001005783	HAO2
chr1	118419069	118419092	ttGCTGTaaGGGaATAcCTGaGG	7	497.5	NM_017686	GDAP2
chr1	110850016	110850039	GAGgTaTgCaGGGATgGCcaaGG	8	497.5	NR_036595	LOC440600
chr1	108291767	108291790	GAGgaGTTtttGGATAGtTGTGG	6	497.5
chr1	21864061	21864084	GgGgTGTagGGGGATgGCgGTGG	6	497.486	NM_001177520	ALPL
chr1	40840046	40840069	ctGCaGcTgGGGGATtGgTaTGG	8	497.444	NM_022733	SMAP2
chr1	229253793	229253816	GAaaTGggtGGGGAcgGCTccGG	9	497.444
chr1	247275263	247275286	GccCatgTCaGGGAcgGCTcTGG	9	497.402	NM_207401	C1orf229
chr1	230350950	230350973	atGgacTTCaGGGcTtGCTGaGG	9	497.402	NM_001291866	GALNT2
chr1	230350950	230350973	atGgacTTCaGGGcTtGCTGaGG	9	497.402	NM_004481	GALNT2
chr1	202938292	202938315	ctcCctcTaGtGGATAGaTGTGG	9	497.346
chr1	215256107	215256130	GAGCcGggaaGGGAgAGCaGcGG	8	496.992	NM_001017424	KCNK2
chr1	235100115	235100138	GAagTcTgCaGGcATtGCTGgGG	8	496.794
chr1	209822368	209822391	ttGCTGagCaGaGATgGCTGTGG	7	496.78	NM_001127641	LAMB3
chr1	16344344	16344367	GtcCTGggCcGGGAgAGCacgGG	9	496.78	NM_014424	HSPB7
chr1	875752	875775	GgGCcccgCtGGGATcGaTGcGG	9	496.696	NM_152486	SAMD11
chr1	78592379	78592402	aAGCTGccaGGGGATAcCacaGG	8	496.568	NM_017655	GIPC2
chr1	201481100	201481123	GAaaTGcaCtGGGgTgGCTcaGG	9	496.328
chr1	24621488	24621511	ctGCctTgCtGGGAgAGgTGTGG	8	496.286
chr1	55868542	55868565	GAGtcaTTttGGGAgAGtTGgGG	8	496.088
chr1	59542394	59542417	aAcCaGcagGGGGAgAGaTGgGG	9	496.06	NR_110626	LINC01358
chr1	16342873	16342896	GcGtTGccCaGGGAcAGCcacGG	9	495.89	NM_014424	HSPB7
chr1	155990816	155990839	GcaCTacaaaGGGAaAGgTGgGG	10	495.75
chr1	181316259	181316282	GAagTGaTgGGGGATgGCacgGG	8	495.678
chr1	206868013	206868036	GgGtccTgCGGGGAgAGCccTGG	8	495.65	NM_004759	MAPKAPK2
chr1	114355530	114355553	aAGCatcTgGGGcATtGCTaTGG	8	495.65
chr1	70150577	70150600	GAGCaGagCaGGGATgGCctgGG	8	495.452
chr1	245328703	245328726	ccagTGTTCGaGGATgGCTGTGG	6	495.452	NM_018012	KIF26B
chr1	25631582	25631605	GAGCTagcCtGGGATgGgTcTGG	7	495.438	NM_016124	RHD
chr1	247499116	247499139	cAtCTGggCaGGGAgAGCctgGG	9	495.438
chr1	172694230	172694253	atGgTGcTaGGGGAgAGCatgGG	9	495.438
chr1	8918103	8918126	GAtagGTctGGGGtTAGCctgGG	9	495.41
chr1	17442450	17442473	cAGtTtTgCtGGGAgAGCgtgGG	9	495.226	NM_007365	PADI2
chr1	116712324	116712347	aAcCaGcTCatGGATAGtTccGG	9	495.226
chr1	68651333	68651356	GAGggGaTgGGGGATgGtTtgGG	8	495	NR_040077	GNG12-AS1
chr1	68651333	68651356	GAGggGaTgGGGGATgGtTtgGG	8	495	NM_001002292	WLS
chr1	68651333	68651356	GAGggGaTgGGGGATgGtTtgGG	8	495	NM_024911	WLS
chr1	57654299	57654322	tAGaTaTgCtGGGAaAGCatTGG	8	495	NM_021080	DAB1
chr1	4853801	4853824	GAGCTGaggtGGGtTAGaTGaGG	7	495
chr1	44939144	44939167	cAGCTcaTCaGGGATgGCgGgGG	7	495	NM_018150	RNF220
chr1	36119255	36119278	GAGaTGgcCaGGGATgGgTGaGG	7	495
chr1	30888106	30888129	GAGCTcagaGGGGcTgGCTtgGG	8	495
chr1	22466819	22466842	GAGaaGaTtGGGGATcGCaGaGG	7	495	NM_030761	WNT4
chr1	221974539	221974562	GgGCTGgTgaGGGATgGtTtTGG	7	495
chr1	213672768	213672791	GgGaaGTTgGGGGATgGtTtTGG	7	495
chr1	1963176	1963199	GAGCTGccgtGtGATgGCTcTGG	7	495
chr1	176546409	176546432	cAGaTtTgCaGGGAgAGCatgGG	9	495	NM_020318	PAPPA2
chr1	160037878	160037901	GAGgaGgTaGGGGATAcCaGcGG	7	495	NM_002241	KCNJ10
chr1	158522436	158522459	aAGCTcTgtGGGGATtGgTtTGG	7	495
chr1	149553816	149553839	cAGgaGTTtGGGGATgGgTagGG	8	495
chr1	148806828	148806851	cAGgaGTTtGGGGATgGgTagGG	8	495	NR_104217	NBPF25P
chr1	148644824	148644847	cAGgaGTTtGGGGATgGgTagGG	8	495	NR_104217	NBPF25P
chr1	148201699	148201722	cAGgaGTTtGGGGATgGgTagGG	8	495	NM_001037501	NBPF8
chr1	147954582	147954605	cAGgaGTTtGGGGATgGgTagGG	8	495	NM_001037501	NBPF8
chr1	144363409	144363432	cAGgaGTTtGGGGATgGgTagGG	8	495	NM_001278267	NBPF20
chr1	143767091	143767114	cAGgaGTTtGGGGATgGgTagGG	8	495
chr1	167508066	167508089	tgatTaTTCGGGaATgGCTagGG	9	494.958
chr1	167651183	167651206	atGaTGcTgGGGGAaAGCcGaGG	8	494.76	NM_052862	RCSD1
chr1	2473155	2473178	GtGgccTTCctGGATAGCatcGG	9	494.746
chr1	17914232	17914255	ctGCTtTctGGGGAcAGCgGaGG	8	494.746	NM_018125	ARHGEF10L
chr1	17914232	17914255	ctGCTtTctGGGGAcAGCgGaGG	8	494.746	NM_001011722	ARHGEF10L
chr1	163790068	163790091	tAagaGTTCaGtGATAGaTaaGG	9	494.746
chr1	162122088	162122111	tAGCTcTcatGtGATgGCTGaGG	8	494.746	NM_014697	NOS1AP
chr1	62703017	62703040	GgGaTaTgaGGGGAaAGCaccGG	9	494.534	NM_181712	KANK4
chr1	240966677	240966700	GtaaTcaTCctGGATAcCTtTGG	9	494.464	NM_001282773	RGS7
chr1	157065017	157065040	GgcCaGTgCtGGGAaAGgTtgGG	9	494.308	NM_001004341	ETV3L
chr1	150356660	150356683	aAcgTGcTtGGGGAaAaCTtTGG	8	494.308	NM_015203	RPRD2
chr1	114863367	114863390	tcaCacTTtGGGGAatGCTGTGG	8	494.238
chr1	117390704	117390727	GtttTGgTtctGGATAGCacaGG	10	494.012
[truncated: 109,005 more rows]
