# Supplementary material for: Off-target effects of CRISPRa on interleukin-6 expression
Source: PLoS One. 2019 Oct 28;14(10):e0224113. doi: 10.1371/journal.pone.0224113 (PMC6816553; doi:10.1371/journal.pone.0224113)
Supplement: S3 Table — Off-target predictions were performed using Cas-OFFinder. (XLSX) [file pone.0224113.s011.xlsx]

## Sheet: OFFinder results
		Target Sequence	Bulge Type	Bulge Size	Mismatch	Number of Found Targets
		GGGAGGAGACTACACACAGNRG	DNA	1	1	18
		GGGAGGAGACTACACACAGNRG	DNA	1	2	502
		GGGAGGAGACTACACACAGNRG	DNA	1	3	7928
		GGGAGGAGACTACACACAGNRG	DNA	1	4	62689
		GGGAGGAGACTACACACAGNRG	DNA	1	5	334208
		GGGAGGAGACTACACACAGNRG	DNA	1	6	1583596
		GGGAGGAGACTACACACAGNRG	DNA	1	7	7168662
		GGGAGGAGACTACACACAGNRG	DNA	1	8	28596015
		GGGAGGAGACTACACACAGNRG	DNA	1	9	95405268
		GGGAGGAGACTACACACAGNRG	DNA	2	0	1
		GGGAGGAGACTACACACAGNRG	DNA	2	1	8
		GGGAGGAGACTACACACAGNRG	DNA	2	2	195
		GGGAGGAGACTACACACAGNRG	DNA	2	3	2741
		GGGAGGAGACTACACACAGNRG	DNA	2	4	29584
		GGGAGGAGACTACACACAGNRG	DNA	2	5	241492
		GGGAGGAGACTACACACAGNRG	DNA	2	6	1589544
		GGGAGGAGACTACACACAGNRG	DNA	2	7	7853055
		GGGAGGAGACTACACACAGNRG	DNA	2	8	30564296
		GGGAGGAGACTACACACAGNRG	DNA	2	9	99789415
		GGGAGGAGACTACACACAGNRG	RNA	1	0	3
		GGGAGGAGACTACACACAGNRG	RNA	1	1	27
		GGGAGGAGACTACACACAGNRG	RNA	1	2	609
		GGGAGGAGACTACACACAGNRG	RNA	1	3	8252
		GGGAGGAGACTACACACAGNRG	RNA	1	4	79282
		GGGAGGAGACTACACACAGNRG	RNA	1	5	598934
		GGGAGGAGACTACACACAGNRG	RNA	1	6	3422719
		GGGAGGAGACTACACACAGNRG	RNA	1	7	15869630
		GGGAGGAGACTACACACAGNRG	RNA	1	8	59748621
		GGGAGGAGACTACACACAGNRG	RNA	1	9	183326550
		GGGAGGAGACTACACACAGNRG	RNA	2	0	14
		GGGAGGAGACTACACACAGNRG	RNA	2	1	185
		GGGAGGAGACTACACACAGNRG	RNA	2	2	2440
		GGGAGGAGACTACACACAGNRG	RNA	2	3	25096
		GGGAGGAGACTACACACAGNRG	RNA	2	4	229534
		GGGAGGAGACTACACACAGNRG	RNA	2	5	1565198
		GGGAGGAGACTACACACAGNRG	RNA	2	6	8131869
		GGGAGGAGACTACACACAGNRG	RNA	2	7	34421325
		GGGAGGAGACTACACACAGNRG	RNA	2	8	116308658
		GGGAGGAGACTACACACAGNRG	RNA	2	9	325079273
		GGGAGGAGACTACACACAGNRG	X	0	0	1
		GGGAGGAGACTACACACAGNRG	X	0	1	1
		GGGAGGAGACTACACACAGNRG	X	0	2	13
		GGGAGGAGACTACACACAGNRG	X	0	3	166
		GGGAGGAGACTACACACAGNRG	X	0	4	1628
		GGGAGGAGACTACACACAGNRG	X	0	5	12213
		GGGAGGAGACTACACACAGNRG	X	0	6	78204
		GGGAGGAGACTACACACAGNRG	X	0	7	423162
		GGGAGGAGACTACACACAGNRG	X	0	8	1775591
		GGGAGGAGACTACACACAGNRG	X	0	9	5576118
